# Supplementary material for: A novel hybrid PSO-MIDAS model and its application to the U.S. GDP forecast
Source: PLoS One. 2024 Dec 11;19(12):e0315604. doi: 10.1371/journal.pone.0315604 (PMC11633959; doi:10.1371/journal.pone.0315604)
Supplement: S1 File — (ZIP) [file pone.0315604.s001.zip]

Archive with 10 entries (10 files):
- File/Figure 1.xlsx
- File/Figure 2.xlsx
- File/GDP.csv
- File/PSOmidas.R
- File/raw_CU.csv
- File/raw_GDP.csv
- File/raw_IP.csv
- File/raw_NFP.csv
- File/Tables.xlsx
- File/Variables.csv
