# Supplementary material for: A novel hybrid PSO-MIDAS model and its application to the U.S. GDP forecast
Source: PLoS One. 2024 Dec 11;19(12):e0315604. doi: 10.1371/journal.pone.0315604 (PMC11633959; doi:10.1371/journal.pone.0315604)
Supplement: S1 File — (ZIP) [file pone.0315604.s001.zip › File/Figure 1.xlsx]

## Sheet: GDP
TIME	GDP
03/1968	0.0384482
06/1968	0.0551468
09/1968	0.0533535
12/1968	0.0495786
03/1969	0.0446943
06/1969	0.0306478
09/1969	0.0294761
12/1969	0.0204421
03/1970	0.00322791
06/1970	0.00161125
09/1970	0.00421344
12/1970	-0.00167352
03/1971	0.0269716
06/1971	0.0310644
09/1971	0.0300528
12/1971	0.0436555
03/1972	0.0347251
06/1972	0.0525138
09/1972	0.0537836
12/1972	0.0689181
03/1973	0.0756118
06/1973	0.0631955
09/1973	0.0477135
12/1973	0.0402406
03/1974	0.00638998
06/1974	-0.00208262
09/1974	-0.0062904
12/1974	-0.0194576
03/1975	-0.0229977
06/1975	-0.0183484
09/1975	0.00798615
12/1975	0.025548
03/1976	0.061543
06/1976	0.0617398
09/1976	0.0495826
12/1976	0.0431152
03/1977	0.0322684
06/1977	0.044653
09/1977	0.0576999
12/1977	0.0501327
03/1978	0.0411411
06/1978	0.0607793
09/1978	0.0524703
12/1978	0.0665956
03/1979	0.0651045
06/1979	0.026567
09/1979	0.0238945
12/1979	0.0128409
03/1980	0.0142055
06/1980	-0.00775069
09/1980	-0.0162375
12/1980	-0.000390515
03/1981	0.016
06/1981	0.0296867
09/1981	0.0432572
12/1981	0.0129983
03/1982	-0.0219052
06/1982	-0.0101075
09/1982	-0.0255604
12/1982	-0.0144318
03/1983	0.0143147
06/1983	0.0326848
09/1983	0.0573697
12/1983	0.0789966
03/1984	0.0857805
06/1984	0.0799653
09/1984	0.0690073
12/1984	0.0557564
03/1985	0.0455482
06/1985	0.0368399
09/1985	0.0426242
12/1985	0.0418246
03/1986	0.0414611
06/1986	0.03702
09/1986	0.0311918
12/1986	0.0290724
03/1987	0.0271158
06/1987	0.033536
09/1987	0.0326199
12/1987	0.0447456
03/1988	0.0424126
06/1988	0.0448449
09/1988	0.041932
12/1988	0.0379934
03/1989	0.0431516
06/1989	0.0374791
09/1989	0.0390754
12/1989	0.0274321
03/1990	0.0282101
06/1990	0.024127
09/1990	0.0172736
12/1990	0.00603063
03/1991	-0.00950197
06/1991	-0.00538931
09/1991	-0.00102809
12/1991	0.011664
03/1992	0.0285894
06/1992	0.0316984
09/1992	0.0366539
12/1992	0.0438265
03/1993	0.0331991
06/1993	0.0280667
09/1993	0.0228651
12/1993	0.0260771
03/1994	0.0343071
06/1994	0.0422561
09/1994	0.0433705
12/1994	0.0411617
03/1995	0.0348141
06/1995	0.0240238
09/1995	0.0267333
12/1995	0.0219979
03/1996	0.0260131
06/1996	0.0400238
09/1996	0.0405013
12/1996	0.0442145
03/1997	0.0431407
06/1997	0.0431127
09/1997	0.046747
12/1997	0.0448355
03/1998	0.0485553
06/1998	0.0409279
09/1998	0.0410345
12/1998	0.0488313
03/1999	0.0481634
06/1999	0.0472189
09/1999	0.0479112
12/1999	0.0482357
03/2000	0.0422474
06/2000	0.0524446
09/2000	0.0397317
12/2000	0.0290559
03/2001	0.0219751
06/2001	0.00996298
09/2001	0.00489236
12/2001	0.00167318
03/2002	0.0133726
06/2002	0.0132538
09/2002	0.0214652
12/2002	0.0199252
03/2003	0.0167926
06/2003	0.0195507
09/2003	0.0323114
12/2003	0.0430044
03/2004	0.0434195
06/2004	0.0422749
09/2004	0.0349486
12/2004	0.033511
03/2005	0.0390884
06/2005	0.0361774
09/2005	0.034486
12/2005	0.0297274
03/2006	0.0321311
06/2006	0.029729
09/2006	0.0232528
12/2006	0.0263456
03/2007	0.0157672
06/2007	0.0193437
09/2007	0.0236804
12/2007	0.0213336
03/2008	0.0139247
06/2008	0.0137601
09/2008	0.00265967
12/2008	-0.0254115
03/2009	-0.0323423
06/2009	-0.0397884
09/2009	-0.0313282
12/2009	0.00105573
03/2010	0.0174527
06/2010	0.029136
09/2010	0.0334421
12/2010	0.0277596
03/2011	0.020378
06/2011	0.0174371
09/2011	0.00942653
12/2011	0.0154308
03/2012	0.0263807
06/2012	0.0240334
09/2012	0.0257371
12/2012	0.0155185
03/2013	0.0170087
06/2013	0.0151994
09/2013	0.0223702
12/2013	0.0300914
03/2014	0.0165082
06/2014	0.0268915
09/2014	0.0305978
12/2014	0.0268584
03/2015	0.039693
06/2015	0.0327909
09/2015	0.0244732
12/2015	0.0211986
03/2016	0.0179502
06/2016	0.0149325
09/2016	0.0180576
12/2016	0.0218157
03/2017	0.0208746
06/2017	0.0233041
09/2017	0.0241082
12/2017	0.0299414
03/2018	0.0332881
06/2018	0.0329896
09/2018	0.0313003
12/2018	0.0212511
03/2019	0.0185129
06/2019	0.0215405
09/2019	0.0267026
12/2019	0.0318256
3/2020	0.0122655
