# Supplementary material for: A novel hybrid PSO-MIDAS model and its application to the U.S. GDP forecast
Source: PLoS One. 2024 Dec 11;19(12):e0315604. doi: 10.1371/journal.pone.0315604 (PMC11633959; doi:10.1371/journal.pone.0315604)
Supplement: S1 File — (ZIP) [file pone.0315604.s001.zip › File/Figure 2.xlsx]

## Sheet: variables
TIME	IP	NFP	CU
01/1968	0.0309312	0.0213586	-0.0224342
02/1968	0.0464934	0.0272968	-0.00709861
03/1968	0.0557109	0.0269342	0.00222315
04/1968	0.0473601	0.031925	-0.00513319
05/1968	0.0684311	0.0309662	0.0154557
06/1968	0.0724894	0.0327757	0.0198883
07/1968	0.0732894	0.0339667	0.0212184
08/1968	0.0560516	0.0330647	0.00537549
09/1968	0.061775	0.0350644	0.0113793
10/1968	0.0552882	0.0376897	0.00574899
11/1968	0.0538653	0.0341964	0.00493781
12/1968	0.0459303	0.0350972	-0.00209354
01/1969	0.0533901	0.0394437	0.00545289
02/1969	0.0563461	0.036956	0.00865021
03/1969	0.0613155	0.0387845	0.0137699
04/1969	0.0558844	0.0372432	0.00894788
05/1969	0.0402236	0.0395554	-0.00565506
06/1969	0.0465423	0.040218	0.000744839
07/1969	0.0536809	0.0382086	0.00793394
08/1969	0.0531627	0.0391922	0.00779567
09/1969	0.0489529	0.0354827	0.00412092
10/1969	0.0471832	0.0349238	0.00277582
11/1969	0.0240658	0.0304708	-0.0190203
12/1969	0.0181032	0.0287806	-0.0243971
01/1970	-0.00675998	0.0250148	-0.0478333
02/1970	-0.0137254	0.0230419	-0.05407
03/1970	-0.0226684	0.0221157	-0.0622137
04/1970	-0.0215836	0.0182098	-0.0607363
05/1970	-0.0190155	0.0113184	-0.0578402
06/1970	-0.0316494	0.00556374	-0.0695491
07/1970	-0.034368	0.00458086	-0.0717434
08/1970	-0.0382996	-0.000999887	-0.0751071
09/1970	-0.0447125	0.000423048	-0.0808659
10/1970	-0.0640984	-0.00843633	-0.0991159
11/1970	-0.0609154	-0.00952368	-0.0956534
12/1970	-0.036763	-0.00630255	-0.0719885
01/1971	-0.0110393	-0.00436945	-0.0467196
02/1971	-0.0122731	-0.00698408	-0.0473518
03/1971	-0.0120619	-0.0082714	-0.0465915
04/1971	-0.00395069	-0.00437293	-0.0382104
05/1971	0.00227191	0.00172937	-0.031645
06/1971	0.00973947	0.00316772	-0.0238714
07/1971	0.00434311	0.00368739	-0.0285359
08/1971	0.000297677	0.0061463	-0.0319021
09/1971	0.0236101	0.00944407	-0.00878088
10/1971	0.0523241	0.015896	0.0195936
11/1971	0.0632293	0.0204235	0.0307335
12/1971	0.0513564	0.0186038	0.0197889
01/1972	0.0683371	0.0222395	0.0365366
02/1972	0.0811309	0.0260003	0.0491651
03/1972	0.0899715	0.0294101	0.0579091
04/1972	0.0946263	0.0299285	0.0625309
05/1972	0.0891865	0.0311873	0.0573158
06/1972	0.0874629	0.0351419	0.0556381
07/1972	0.089601	0.0335694	0.0576441
08/1972	0.111101	0.0387822	0.0783388
09/1972	0.101703	0.0370039	0.0689264
10/1972	0.107612	0.0423215	0.0742368
11/1972	0.115935	0.0435091	0.0817477
12/1972	0.115596	0.0438087	0.0807492
01/1973	0.097427	0.0438426	0.0624723
02/1973	0.102322	0.046333	0.0662322
03/1973	0.0949701	0.0457886	0.058116
04/1973	0.0826211	0.0450097	0.0452029
05/1973	0.0896909	0.04327	0.0510166
06/1973	0.0881767	0.0424225	0.0485603
07/1973	0.0932081	0.0434682	0.0524934
08/1973	0.076839	0.0408276	0.0359669
09/1973	0.0772163	0.040558	0.0357212
10/1973	0.072014	0.0392774	0.0302976
11/1973	0.0643019	0.0393075	0.0226667
12/1973	0.049534	0.0367088	0.00846704
01/1974	0.0350623	0.0328365	-0.00532631
02/1974	0.0172696	0.0294683	-0.022104
03/1974	0.0167279	0.0263751	-0.0221178
04/1974	0.0151443	0.0252044	-0.0229483
05/1974	0.0166226	0.0248017	-0.0206622
06/1974	0.0135442	0.0223315	-0.0226092
07/1974	0.0116983	0.0224019	-0.0232583
08/1974	0.00245611	0.0188031	-0.0309779
09/1974	-0.00536888	0.0172628	-0.0372997
10/1974	-0.016346	0.0131818	-0.0466692
11/1974	-0.0530541	0.00442762	-0.0809781
12/1974	-0.0845455	-0.00485704	-0.110335
01/1975	-0.0912174	-0.0103329	-0.11561
02/1975	-0.109399	-0.0170726	-0.132187
03/1975	-0.118941	-0.0210483	-0.140437
04/1975	-0.114622	-0.0245209	-0.135257
05/1975	-0.124213	-0.024507	-0.143766
06/1975	-0.117063	-0.0264999	-0.136023
07/1975	-0.109622	-0.0237296	-0.128121
08/1975	-0.0912849	-0.0186469	-0.109683
09/1975	-0.0796257	-0.0175805	-0.0979167
10/1975	-0.0727898	-0.0138624	-0.0910093
11/1975	-0.0398417	-0.00741072	-0.0586887
12/1975	0.00942627	0.00470046	-0.010514
01/1976	0.0372505	0.0156547	0.0164974
02/1976	0.0721018	0.0246756	0.0502307
03/1976	0.08621	0.031312	0.0635117
04/1976	0.0896071	0.037039	0.0661947
05/1976	0.0973641	0.0350804	0.0730814
06/1976	0.0916381	0.03731	0.0667461
07/1976	0.0865143	0.036173	0.0609996
08/1976	0.0832976	0.0330642	0.0571556
09/1976	0.0729726	0.0344953	0.0464255
10/1976	0.0680657	0.0305778	0.0410288
11/1976	0.0829445	0.0328892	0.054947
12/1976	0.0800303	0.0311599	0.0515689
01/1977	0.0585164	0.0278588	0.0301597
02/1977	0.0645721	0.0275579	0.0355793
03/1977	0.0757788	0.0296402	0.046024
04/1977	0.0809003	0.0307219	0.050574
05/1977	0.0846221	0.035001	0.0537593
06/1977	0.0917378	0.0392058	0.0602275
07/1977	0.0871121	0.0413215	0.0552872
08/1977	0.0807722	0.042294	0.0486733
09/1977	0.0814874	0.0455615	0.0488931
10/1977	0.0835594	0.0486666	0.0504217
11/1977	0.0691205	0.0490155	0.0359599
12/1977	0.0595883	0.0492492	0.0262859
01/1978	0.0513127	0.0483827	0.0178422
02/1978	0.0407664	0.0488961	0.00730713
03/1978	0.0473878	0.0499932	0.0134365
04/1978	0.0578918	0.0542531	0.0233658
05/1978	0.0548494	0.0538568	0.0202473
06/1978	0.0535756	0.0540927	0.0188962
07/1978	0.0514639	0.0527561	0.0167891
08/1978	0.0546884	0.0530605	0.0198865
09/1978	0.0529783	0.0489513	0.0182533
10/1978	0.0594244	0.0495943	0.0245354
11/1978	0.0656418	0.0501111	0.0306385
12/1978	0.0690643	0.0504798	0.0340552
01/1979	0.0790508	0.0498144	0.0438302
02/1979	0.0785452	0.0483472	0.0434933
03/1979	0.0614658	0.0470278	0.0271304
04/1979	0.0283294	0.0377777	-0.00475816
05/1979	0.0325358	0.0379151	-0.000475908
06/1979	0.0260189	0.0363197	-0.00652679
07/1979	0.0250959	0.0345512	-0.00710258
08/1979	0.0142834	0.0322005	-0.0171776
09/1979	0.0118509	0.030883	-0.0190615
10/1979	0.0109821	0.0287075	-0.019344
11/1979	0.00162923	0.0246858	-0.0277985
12/1979	-0.00268261	0.0225666	-0.031303
01/1980	0.00812249	0.0224304	-0.0200741
02/1980	0.00344599	0.0205266	-0.0238705
03/1980	-0.00380911	0.0169313	-0.0301647
04/1980	-0.0116317	0.0160149	-0.0370405
05/1980	-0.0444507	0.00702759	-0.0683446
06/1980	-0.0568691	-7.76846e-05	-0.0798611
07/1980	-0.0621263	-0.00417881	-0.0845054
08/1980	-0.0529657	-0.00222591	-0.0752073
09/1980	-0.0371082	-0.00126208	-0.0595042
10/1980	-0.0315523	9.94684e-05	-0.0540091
11/1980	-0.0137697	0.0019211	-0.0367306
12/1980	-0.00797077	0.00298879	-0.0312984
01/1981	-0.0194247	0.00256608	-0.0428369
02/1981	-0.0239467	0.0024427	-0.047723
03/1981	-0.0147672	0.00237378	-0.0393308
04/1981	0.000810061	0.00477716	-0.0247617
05/1981	0.031859	0.00968812	0.00482935
06/1981	0.0508695	0.015416	0.022675
07/1981	0.0652561	0.0196015	0.0360446
08/1981	0.0606202	0.016271	0.0309899
09/1981	0.0381057	0.0140113	0.00867651
10/1981	0.0172354	0.00983534	-0.0119011
11/1981	-0.0111464	0.00467233	-0.0396157
12/1981	-0.0282126	-0.000527803	-0.0561966
01/1982	-0.0421511	-0.00514099	-0.0695919
02/1982	-0.0185086	-0.00594918	-0.0463341
03/1982	-0.0300673	-0.00850784	-0.0571205
04/1982	-0.0348734	-0.0124119	-0.0611956
05/1982	-0.0467682	-0.0130236	-0.0720284
06/1982	-0.0542042	-0.0177615	-0.0783874
07/1982	-0.0634612	-0.0227072	-0.0864028
08/1982	-0.0708344	-0.0240485	-0.0924753
09/1982	-0.0686799	-0.0250773	-0.0891253
10/1982	-0.0704991	-0.0270628	-0.0895608
11/1982	-0.0625176	-0.0261596	-0.0802994
12/1982	-0.0589826	-0.0233676	-0.0753245
01/1983	-0.0214927	-0.0173908	-0.0368927
02/1983	-0.0469814	-0.0181752	-0.0603967
03/1983	-0.0324996	-0.0148617	-0.0445373
04/1983	-0.0113473	-0.0087188	-0.0221128
05/1983	0.00155716	-0.00513834	-0.00789672
06/1983	0.0102301	0.00173594	0.00201487
07/1983	0.0287563	0.0102322	0.0215285
08/1983	0.0505365	0.00857178	0.0440542
09/1983	0.0684191	0.0231434	0.0624392
10/1983	0.0872722	0.0293903	0.0814955
11/1983	0.0955675	0.0347915	0.0897182
12/1983	0.108979	0.0389654	0.102698
01/1984	0.110335	0.0413867	0.103368
02/1984	0.122439	0.0476849	0.114413
03/1984	0.118343	0.0487036	0.109088
04/1984	0.111056	0.0495502	0.100379
05/1984	0.110066	0.0496854	0.0977233
06/1984	0.107314	0.0495218	0.0931766
07/1984	0.0941614	0.0481219	0.0783132
08/1984	0.0825308	0.0543998	0.0649769
09/1984	0.0641806	0.0449001	0.0451107
10/1984	0.0554085	0.0448973	0.0347502
11/1984	0.0542734	0.044702	0.031978
12/1984	0.0494762	0.0420362	0.0257445
01/1985	0.0286075	0.0399145	0.00396048
02/1985	0.0269745	0.0359179	0.00111401
03/1985	0.0235338	0.0365304	-0.00332011
04/1985	0.0154982	0.0346085	-0.0120359
05/1985	0.0115816	0.0341559	-0.0165435
06/1985	0.00750829	0.0315414	-0.0209929
07/1985	-0.000482884	0.0301617	-0.0290345
08/1985	0.00163213	0.0295479	-0.0270531
09/1985	0.00813756	0.028329	-0.0205926
10/1985	0.00510737	0.0272302	-0.0231678
11/1985	0.00519305	0.0256402	-0.0224912
12/1985	0.0146405	0.0260335	-0.0124981
01/1986	0.0204807	0.0244884	-0.0058067
02/1986	0.0103854	0.0242894	-0.014451
03/1986	0.00198817	0.0216022	-0.0213275
04/1986	0.00511102	0.0214658	-0.0168852
05/1986	0.00559481	0.0198948	-0.0149848
06/1986	0.00211801	0.0174022	-0.0169868
07/1986	0.013474	0.0186896	-0.00451284
08/1986	0.00842564	0.0178659	-0.00827853
09/1986	0.00751003	0.0192667	-0.00817811
10/1986	0.0152681	0.0192196	0.000221681
11/1986	0.0158307	0.018945	0.00126179
12/1986	0.0153975	0.019268	0.00104081
01/1987	0.00629098	0.0197099	-0.00799235
02/1987	0.0266655	0.0209617	0.011723
03/1987	0.0353608	0.0225403	0.0196649
04/1987	0.040946	0.0239909	0.0243543
05/1987	0.0453432	0.0249879	0.0277424
06/1987	0.0551325	0.0276839	0.0363591
07/1987	0.0557986	0.027887	0.036038
08/1987	0.0655365	0.0284372	0.0447378
09/1987	0.0666646	0.0271479	0.0451869
10/1987	0.0765138	0.0301335	0.0544437
11/1987	0.0775212	0.0305459	0.0553562
12/1987	0.0733224	0.0313604	0.0514937
01/1988	0.0770948	0.0305429	0.0557548
02/1988	0.0683264	0.0326499	0.0480833
03/1988	0.0692601	0.0328674	0.0502196
04/1988	0.0685195	0.0318525	0.0509393
05/1988	0.0598681	0.0317907	0.0440114
06/1988	0.0571964	0.0336212	0.0430238
07/1988	0.0502111	0.0323041	0.0377236
08/1988	0.0476444	0.0317711	0.0366227
09/1988	0.0402402	0.032792	0.0304916
10/1988	0.0310041	0.0304253	0.022228
11/1988	0.028509	0.0313915	0.0202877
12/1988	0.0275916	0.0312268	0.0195449
01/1989	0.0308412	0.0328472	0.0225578
02/1989	0.0212221	0.0308308	0.0124215
03/1989	0.0213976	0.0299744	0.0116402
04/1989	0.0151846	0.0292079	0.00422384
05/1989	0.0114698	0.0281149	-0.00095766
06/1989	0.00853037	0.0256442	-0.00555146
07/1989	-0.00126032	0.0238655	-0.0169837
08/1989	0.00341221	0.0231467	-0.0141928
09/1989	0.00325531	0.0222237	-0.0161107
10/1989	-0.00242042	0.0207008	-0.0233282
11/1989	-0.00154911	0.0200249	-0.0239794
12/1989	-0.000561306	0.0181294	-0.0243299
01/1990	-0.0086026	0.0189248	-0.033268
02/1990	0.00490087	0.0186638	-0.0209687
03/1990	0.00721247	0.0187324	-0.0193233
04/1990	0.00511424	0.0174412	-0.0217004
05/1990	0.0138196	0.0178014	-0.0132998
06/1990	0.0172244	0.0169402	-0.00979256
07/1990	0.0254003	0.0162211	-0.00139116
08/1990	0.0191458	0.013781	-0.00682757
09/1990	0.022967	0.0106211	-0.00226051
10/1990	0.017839	0.00827833	-0.00626385
11/1990	0.00178359	0.00430337	-0.0208285
12/1990	-0.0108064	0.00305046	-0.0319527
01/1991	-0.0089368	-0.00126386	-0.0288892
02/1991	-0.0250535	-0.0064058	-0.0434396
03/1991	-0.0351946	-0.00974124	-0.0521813
04/1991	-0.0303706	-0.0120269	-0.0462916
05/1991	-0.0236669	-0.0144218	-0.0386367
06/1991	-0.0190107	-0.0138271	-0.0331258
07/1991	-0.0147918	-0.0139498	-0.0282138
08/1991	-0.0181325	-0.0119332	-0.030957
09/1991	-0.0103282	-0.0108382	-0.0229173
10/1991	-0.0051755	-0.00925266	-0.0177192
11/1991	0.00601357	-0.00842337	-0.00678849
12/1991	0.00843314	-0.00767624	-0.00473845
01/1992	0.00649337	-0.00627229	-0.00743184
02/1992	0.021066	-0.00385355	0.00601733
03/1992	0.03552	-0.00191583	0.0191571
04/1992	0.0407735	0.00150436	0.0231001
05/1992	0.0338775	0.00367667	0.0150389
06/1992	0.0261935	0.00349831	0.00621471
07/1992	0.0326912	0.00470034	0.0113526
08/1992	0.026819	0.00573397	0.00449983
09/1992	0.0216286	0.00573233	-0.00150257
10/1992	0.029682	0.0071335	0.00563737
11/1992	0.0350235	0.00904894	0.0103362
12/1992	0.041352	0.0108003	0.0162377
01/1993	0.0509971	0.0131774	0.0257925
02/1993	0.0484273	0.0159908	0.0235933
03/1993	0.0387997	0.0150515	0.0146984
04/1993	0.0338449	0.0164033	0.0105285
05/1993	0.0265222	0.0176902	0.00412327
06/1993	0.0282032	0.0187091	0.0065529
07/1993	0.0216345	0.0207814	0.000861297
08/1993	0.0261501	0.0209873	0.00590057
09/1993	0.0282344	0.0229455	0.00837501
10/1993	0.0287686	0.0238145	0.0091026
11/1993	0.0296344	0.0247987	0.00990695
12/1993	0.0340766	0.02579	0.0139391
01/1994	0.0332159	0.0255294	0.0125689
02/1994	0.0289208	0.0248537	0.00756689
03/1994	0.0402516	0.0295294	0.0175971
04/1994	0.0432824	0.0298472	0.0192633
05/1994	0.0522401	0.0303247	0.0265249
06/1994	0.0569207	0.031476	0.0294622
07/1994	0.0555207	0.0319377	0.0264154
08/1994	0.0637362	0.0331808	0.0327219
09/1994	0.0613796	0.0340858	0.0288136
10/1994	0.0622254	0.0333292	0.028096
11/1994	0.0643538	0.0346727	0.0287142
12/1994	0.0688264	0.0342937	0.031709
01/1995	0.0674532	0.0346898	0.0292031
02/1995	0.0656161	0.034705	0.0263788
03/1995	0.0563977	0.0323826	0.0165899
04/1995	0.0483992	0.0306197	0.00811357
05/1995	0.0485116	0.0274484	0.00752413
06/1995	0.045015	0.0266901	0.00351103
07/1995	0.0394353	0.0241696	-0.00249127
08/1995	0.0460233	0.023847	0.00313426
09/1995	0.0469499	0.0227933	0.0032628
10/1995	0.0367849	0.0222678	-0.00730788
11/1995	0.0323851	0.0198062	-0.0124158
12/1995	0.0256658	0.0184978	-0.0198057
01/1996	0.0183848	0.0155703	-0.027816
02/1996	0.0343937	0.0174903	-0.0135854
03/1996	0.0312965	0.0178176	-0.0176274
04/1996	0.04362	0.0178619	-0.00701451
05/1996	0.0462923	0.0208372	-0.0055554
06/1996	0.0506656	0.021179	-0.00238849
07/1996	0.0549997	0.0224831	0.000864517
08/1996	0.0466538	0.0217785	-0.00778737
09/1996	0.049137	0.0213946	-0.00607124
10/1996	0.0506804	0.0223165	-0.00515473
11/1996	0.0574316	0.0235343	0.000739805
12/1996	0.0603819	0.0238327	0.00308682
01/1997	0.0678803	0.0257357	0.00987662
02/1997	0.0649887	0.0247697	0.00672188
03/1997	0.0735363	0.0252038	0.0143796
04/1997	0.0636358	0.0262513	0.00457609
05/1997	0.061841	0.0256258	0.00230643
06/1997	0.0587294	0.0254321	-0.00140189
07/1997	0.0677224	0.0257966	0.00608238
08/1997	0.0729888	0.0240514	0.0098127
09/1997	0.0761848	0.02637	0.0114061
10/1997	0.085889	0.0270174	0.0189501
11/1997	0.085026	0.0271271	0.0164853
12/1997	0.0828389	0.0281151	0.0127639
01/1998	0.0858144	0.0284271	0.0137784
02/1998	0.074979	0.0274748	0.00206079
03/1998	0.068608	0.0260269	-0.0053513
04/1998	0.0713221	0.0258497	-0.00411179
05/1998	0.07229	0.0268868	-0.00417571
06/1998	0.0611003	0.0265519	-0.0150826
07/1998	0.0480219	0.025156	-0.0271731
08/1998	0.0590309	0.0280684	-0.0164161
09/1998	0.0482277	0.0256358	-0.0254965
10/1998	0.0462873	0.0244265	-0.0259649
11/1998	0.0369079	0.0241085	-0.0330795
12/1998	0.0367403	0.0244639	-0.0313742
01/1999	0.0363818	0.0231627	-0.0296385
02/1999	0.0405884	0.0247964	-0.0234987
03/1999	0.042431	0.0245198	-0.0194406
04/1999	0.0412283	0.0251106	-0.0181942
05/1999	0.040753	0.0235526	-0.0163098
06/1999	0.0462312	0.0238822	-0.00893582
07/1999	0.0566567	0.0254657	0.00286822
08/1999	0.0398097	0.0238805	-0.0114865
09/1999	0.0365326	0.0239536	-0.0131541
10/1999	0.0425825	0.0254352	-0.00610548
11/1999	0.0491461	0.0254824	0.00134217
12/1999	0.0533244	0.0249455	0.00640075
01/2000	0.04812	0.0258802	0.00236651
02/2000	0.0456999	0.0234315	0.000878226
03/2000	0.0474634	0.0262881	0.00325593
04/2000	0.0518468	0.0255686	0.00801448
05/2000	0.0483016	0.0255881	0.00507504
06/2000	0.0497969	0.0230231	0.00689583
07/2000	0.0417656	0.0216731	-0.00048767
08/2000	0.0344715	0.020545	-0.00716446
09/2000	0.042959	0.0198488	0.00125798
10/2000	0.0261131	0.0166924	-0.01468
11/2000	0.0209193	0.0159887	-0.0194871
12/2000	0.00932644	0.014811	-0.0304744
01/2001	0.00508832	0.0128999	-0.0344122
02/2001	-0.00484217	0.0127059	-0.0437925
03/2001	-0.0113005	0.00871554	-0.0497959
04/2001	-0.0210878	0.00433718	-0.0589431
05/2001	-0.0288355	0.00230875	-0.0660404
06/2001	-0.0348348	0.00178707	-0.0713391
07/2001	-0.0389872	-0.000415948	-0.0747367
08/2001	-0.0374158	-0.00156544	-0.072506
09/2001	-0.0462258	-0.00447275	-0.0801527
10/2001	-0.045867	-0.00680005	-0.0788145
11/2001	-0.0516329	-0.0106523	-0.0832284
12/2001	-0.0488544	-0.0130653	-0.0792232
01/2002	-0.0372596	-0.0139112	-0.0664968
02/2002	-0.0309492	-0.0154685	-0.0586998
03/2002	-0.0211943	-0.0152993	-0.0473605
04/2002	-0.0129627	-0.013884	-0.0373222
05/2002	-0.0035864	-0.0134354	-0.0260175
06/2002	0.0101284	-0.0121999	-0.01035
07/2002	0.015909	-0.0120146	-0.00236698
08/2002	0.0158741	-0.0108844	-2.65267e-05
09/2002	0.02222	-0.0096156	0.00862161
10/2002	0.0227564	-0.0063217	0.0115258
11/2002	0.0343786	-0.0039957	0.0253908
12/2002	0.0290843	-0.00393178	0.0224062
01/2003	0.0301696	-0.00208631	0.0256158
02/2003	0.0314708	-0.00221063	0.0287511
03/2003	0.0211293	-0.00373317	0.0200239
04/2003	0.00976961	-0.00336865	0.0100494
05/2003	0.00526275	-0.00333762	0.00667946
06/2003	-0.00171047	-0.00374956	0.00057057
07/2003	0.00379611	-0.0030708	0.00664884
08/2003	0.00263177	-0.00332345	0.00579358
09/2003	0.00821729	-0.00188509	0.0115227
10/2003	0.0121278	-0.00139334	0.0154525
11/2003	0.0135096	-0.00103356	0.0167027
12/2003	0.0197281	0.000958082	0.0227078
01/2004	0.0130739	0.00142441	0.0157481
02/2004	0.0179408	0.00290548	0.0204284
03/2004	0.0167747	0.00696449	0.0190775
04/2004	0.0274417	0.00947179	0.0295593
05/2004	0.0351354	0.011498	0.0370413
06/2004	0.0258534	0.0122665	0.0275252
07/2004	0.0281516	0.0127973	0.0296636
08/2004	0.0313595	0.0136993	0.0327045
09/2004	0.0258134	0.0140574	0.0269118
10/2004	0.0335146	0.0153022	0.0342478
11/2004	0.0290199	0.0155347	0.0292477
12/2004	0.0365663	0.0156133	0.0361552
01/2005	0.0385164	0.0153939	0.0373258
02/2005	0.0395565	0.0169008	0.037374
03/2005	0.0421971	0.0153654	0.0388562
04/2005	0.0400217	0.0160263	0.0354239
05/2005	0.0336255	0.0151413	0.0277036
06/2005	0.046162	0.016314	0.0387345
07/2005	0.035138	0.018559	0.0263551
08/2005	0.0376738	0.0193958	0.0274688
09/2005	0.0163332	0.0186928	0.00504639
10/2005	0.019787	0.016695	0.00728273
11/2005	0.0284293	0.0188063	0.0147611
12/2005	0.0254986	0.0190526	0.0109475
01/2006	0.023439	0.0199279	0.00811456
02/2006	0.0167385	0.0202882	0.000884019
03/2006	0.0202484	0.0216817	0.00381035
04/2006	0.021204	0.020185	0.00426437
05/2006	0.0204134	0.0191492	0.00301399
06/2006	0.0194948	0.0178365	0.0016115
07/2006	0.0221204	0.0165678	0.00362618
08/2006	0.0231607	0.0163054	0.00396835
09/2006	0.0414368	0.0168931	0.0211199
10/2006	0.0278624	0.0163614	0.00694755
11/2006	0.0164295	0.015311	-0.00516058
12/2006	0.0217741	0.0154706	-0.000860168
01/2007	0.0165759	0.0151375	-0.00684465
02/2007	0.0259692	0.0134382	0.00148984
03/2007	0.0255362	0.0127976	0.000337192
04/2007	0.0294953	0.0119815	0.00366565
05/2007	0.0296307	0.012815	0.00356526
06/2007	0.0263068	0.0127927	0.00048391
07/2007	0.0253798	0.0111337	0.000223336
08/2007	0.022903	0.00972287	-0.00100395
09/2007	0.0274046	0.0093404	0.0050502
10/2007	0.0253134	0.00968951	0.00509272
11/2007	0.0313824	0.00892258	0.0135054
12/2007	0.0214579	0.00834238	0.00646178
01/2008	0.023887	0.00670667	0.0117671
02/2008	0.0103209	0.00559772	0.00127706
03/2008	0.00528432	0.00344022	-0.000841456
04/2008	-0.00831796	0.00141466	-0.011708
05/2008	-0.0147388	-0.00105802	-0.0158508
06/2008	-0.0175419	-0.00277392	-0.0169472
07/2008	-0.0204064	-0.00398429	-0.0188453
08/2008	-0.0377884	-0.00585435	-0.036093
09/2008	-0.0822132	-0.00973187	-0.0810353
10/2008	-0.0702409	-0.0136132	-0.0700262
11/2008	-0.0874492	-0.0198494	-0.0886048
12/2008	-0.113753	-0.0256366	-0.116488
01/2009	-0.134706	-0.031294	-0.13916
02/2009	-0.136841	-0.0362332	-0.14298
03/2009	-0.147444	-0.0416763	-0.155107
04/2009	-0.148439	-0.0450024	-0.157545
05/2009	-0.151604	-0.0462614	-0.16172
06/2009	-0.151928	-0.0485587	-0.162529
07/2009	-0.137968	-0.0496829	-0.148549
08/2009	-0.114294	-0.049042	-0.124231
09/2009	-0.0657948	-0.0476605	-0.0746452
10/2009	-0.0729357	-0.045732	-0.0795548
11/2009	-0.0569643	-0.0404807	-0.0610687
12/2009	-0.0262744	-0.0373828	-0.0274642
01/2010	0.00916486	-0.0318574	0.0113699
02/2010	0.0188522	-0.0270939	0.0245042
03/2010	0.0423511	-0.0198424	0.0516339
04/2010	0.0544457	-0.0129717	0.0673563
05/2010	0.0794617	-0.0062752	0.0959658
06/2010	0.0850946	-0.00383197	0.104503
07/2010	0.0763998	-0.00184447	0.0978076
08/2010	0.0684062	-0.000436849	0.0911197
09/2010	0.0623901	0.000760129	0.0857349
10/2010	0.0570776	0.00429798	0.0804274
11/2010	0.0536792	0.00534373	0.0764853
12/2010	0.0604928	0.00792715	0.0824244
01/2011	0.0471269	0.00804345	0.0672628
02/2011	0.0390604	0.0104239	0.0571099
03/2011	0.0426006	0.0108805	0.0583732
04/2011	0.0353021	0.0114437	0.0482766
05/2011	0.0226331	0.00810594	0.0325398
06/2011	0.0233624	0.0109961	0.0301925
07/2011	0.024291	0.0120534	0.0279783
08/2011	0.0270764	0.0130345	0.0276224
09/2011	0.0233877	0.0153905	0.0208962
10/2011	0.033354	0.0148293	0.0278967
11/2011	0.0325214	0.0148906	0.0242907
12/2011	0.0278752	0.0157908	0.0171151
01/2012	0.0362399	0.0183737	0.0230196
02/2012	0.0441205	0.0188243	0.0287023
03/2012	0.0277702	0.0187922	0.0108047
04/2012	0.0388852	0.0168992	0.0202157
05/2012	0.0395383	0.0169395	0.0196458
06/2012	0.0366754	0.0157046	0.0159453
07/2012	0.0338554	0.0163722	0.0125985
08/2012	0.023231	0.0166966	0.00186819
09/2012	0.0232584	0.0163662	0.00177787
10/2012	0.0193338	0.0159554	-0.00200464
11/2012	0.0234368	0.0160511	0.00222779
12/2012	0.0208392	0.0163429	3.51786e-05
01/2013	0.0147129	0.0151603	-0.00549081
02/2013	0.0162458	0.0151811	-0.00343213
03/2013	0.0257465	0.0145426	0.0065333
04/2013	0.0171809	0.0153032	-0.00114208
05/2013	0.0161194	0.0160899	-0.00140015
06/2013	0.0179136	0.0168721	0.00118801
07/2013	0.0126274	0.0166824	-0.00316015
08/2013	0.022607	0.0171594	0.00755159
09/2013	0.0288035	0.0171509	0.0145488
10/2013	0.0243771	0.017576	0.0110633
11/2013	0.0227919	0.0184008	0.010351
12/2013	0.0221928	0.0169759	0.0105545
01/2014	0.0182897	0.0169152	0.0074089
02/2014	0.0211303	0.0159501	0.0108532
03/2014	0.0272298	0.0169283	0.0174179
04/2014	0.0290676	0.0178251	0.019613
05/2014	0.032332	0.0177089	0.0230744
06/2014	0.0338182	0.0188157	0.0246201
07/2014	0.0393275	0.019686	0.0299954
08/2014	0.0316594	0.0191973	0.0221971
09/2014	0.0293735	0.020063	0.0197325
10/2014	0.0307135	0.0201767	0.0208809
11/2014	0.0346834	0.0202167	0.02469
12/2014	0.0324455	0.021832	0.0224331
01/2015	0.0282493	0.0218901	0.0183219
02/2015	0.0138252	0.0226636	0.00428541
03/2015	0.000464743	0.0212919	-0.00856369
04/2015	-0.00587672	0.0209981	-0.0143551
05/2015	-0.0144378	0.0219422	-0.0221844
06/2015	-0.0206679	0.0206147	-0.027537
07/2015	-0.0166423	0.0209454	-0.0225536
08/2015	-0.016677	0.0206309	-0.0215057
09/2015	-0.0225962	0.0193531	-0.0263238
10/2015	-0.0272077	0.019885	-0.0299015
11/2015	-0.0405441	0.0194306	-0.0422984
12/2015	-0.0453083	0.0193565	-0.0462801
01/2016	-0.032756	0.0187391	-0.0330837
02/2016	-0.0316951	0.0183198	-0.0316256
03/2016	-0.0356822	0.0194501	-0.0354002
04/2016	-0.0274298	0.0187958	-0.0270598
05/2016	-0.0251153	0.016688	-0.0248323
06/2016	-0.0174227	0.0173401	-0.0173877
07/2016	-0.0224439	0.0177901	-0.0227969
08/2016	-0.0216833	0.0178287	-0.0224983
09/2016	-0.0197823	0.0189506	-0.02107
10/2016	-0.0145218	0.0174283	-0.0162206
11/2016	-0.0109918	0.0166515	-0.0129697
12/2016	0.000933909	0.0162633	-0.00117011
01/2017	-0.00660696	0.0170396	-0.00860029
02/2017	-0.00486687	0.0169931	-0.00652508
03/2017	0.00891734	0.016079	0.00782084
04/2017	0.015653	0.0161064	0.0153652
05/2017	0.0191019	0.0172897	0.0198501
06/2017	0.0161637	0.0168988	0.0181409
07/2017	0.0127352	0.0156178	0.0161063
08/2017	0.00920253	0.0155049	0.0140742
09/2017	0.0112407	0.014059	0.0176438
10/2017	0.02295	0.0143173	0.0308906
11/2017	0.0296354	0.0150632	0.0389486
12/2017	0.0244963	0.0145176	0.0348638
01/2018	0.0262676	0.0139457	0.0375121
02/2018	0.0338649	0.0151253	0.0457
03/2018	0.0320775	0.0157834	0.0440636
04/2018	0.0333833	0.0154132	0.0452437
05/2018	0.0225959	0.0161624	0.0338467
06/2018	0.0285985	0.016236	0.0390776
07/2018	0.0323564	0.0153367	0.0417048
08/2018	0.0443138	0.0161122	0.0523237
09/2018	0.0435959	0.0160681	0.0499751
10/2018	0.0291253	0.0161676	0.0337046
11/2018	0.027069	0.0152468	0.0298792
12/2018	0.0250086	0.0154758	0.0260556
01/2019	0.0195189	0.0162189	0.0188374
02/2019	0.0104515	0.0135964	0.00821711
03/2019	0.00571671	0.0135824	0.00206012
04/2019	-0.0106312	0.0146605	-0.015547
05/2019	0.000274438	0.0126718	-0.00587966
06/2019	-0.00681349	0.0125933	-0.0139377
07/2019	-0.0126755	0.0128235	-0.0206027
08/2019	-0.0125412	0.012601	-0.0211891
09/2019	-0.0152385	0.0133703	-0.0243962
10/2019	-0.022489	0.0129276	-0.0319392
11/2019	-0.0178143	0.0136611	-0.027485
12/2019	-0.0202953	0.0132707	-0.0299167
12/2019	-0.0193107	0.0132145	-0.0287139
