# Supplementary material for: A novel hybrid PSO-MIDAS model and its application to the U.S. GDP forecast
Source: PLoS One. 2024 Dec 11;19(12):e0315604. doi: 10.1371/journal.pone.0315604 (PMC11633959; doi:10.1371/journal.pone.0315604)
Supplement: S1 File — (ZIP) [file pone.0315604.s001.zip › File/GDP.csv]

TIME	GDP
1968/1/1	3.844815277
1968/4/1	5.514676234
1968/7/1	5.33535445
1968/10/1	4.957856155
1969/1/1	4.469434131
1969/4/1	3.06478002
1969/7/1	2.947610114
1969/10/1	2.044207349
1970/1/1	0.322791462
1970/4/1	0.161124608
1970/7/1	0.421343681
1970/10/1	-0.167352478
1971/1/1	2.697158765
1971/4/1	3.106441323
1971/7/1	3.005276945
1971/10/1	4.365553189
1972/1/1	3.472506066
1972/4/1	5.251377703
1972/7/1	5.378364037
1972/10/1	6.891806086
1973/1/1	7.5611848
1973/4/1	6.319553786
1973/7/1	4.771349375
1973/10/1	4.024055262
1974/1/1	0.638998413
1974/4/1	-0.208261695
1974/7/1	-0.629039832
1974/10/1	-1.945763432
1975/1/1	-2.299771471
1975/4/1	-1.834842421
1975/7/1	0.79861539
1975/10/1	2.55479512
1976/1/1	6.154303273
1976/4/1	6.173984642
1976/7/1	4.958256901
1976/10/1	4.311515992
1977/1/1	3.22683944
1977/4/1	4.465304296
1977/7/1	5.769993107
1977/10/1	5.013271222
1978/1/1	4.114111809
1978/4/1	6.077933226
1978/7/1	5.247033083
1978/10/1	6.65955972
1979/1/1	6.510448394
1979/4/1	2.656695358
1979/7/1	2.389453451
1979/10/1	1.284088157
1980/1/1	1.420553642
1980/4/1	-0.775068744
1980/7/1	-1.623745716
1980/10/1	-0.039051531
1981/1/1	1.600001199
1981/4/1	2.968670661
1981/7/1	4.325718701
1981/10/1	1.29982502
1982/1/1	-2.190515057
1982/4/1	-1.010745238
1982/7/1	-2.556041752
1982/10/1	-1.443183756
1983/1/1	1.431473165
1983/4/1	3.268479687
1983/7/1	5.736967079
1983/10/1	7.89966397
1984/1/1	8.578045115
1984/4/1	7.996531921
1984/7/1	6.900732226
1984/10/1	5.575643774
1985/1/1	4.554822264
1985/4/1	3.683987731
1985/7/1	4.262423409
1985/10/1	4.182460059
1986/1/1	4.146107166
1986/4/1	3.702004546
1986/7/1	3.119178729
1986/10/1	2.907239668
1987/1/1	2.711584824
1987/4/1	3.353600673
1987/7/1	3.261985972
1987/10/1	4.474555651
1988/1/1	4.241257897
1988/4/1	4.484493226
1988/7/1	4.193200105
1988/10/1	3.799338837
1989/1/1	4.31516321
1989/4/1	3.747910826
1989/7/1	3.907541907
1989/10/1	2.74321193
1990/1/1	2.821006526
1990/4/1	2.412704964
1990/7/1	1.72736225
1990/10/1	0.603062734
1991/1/1	-0.950197395
1991/4/1	-0.538930796
1991/7/1	-0.10280887
1991/10/1	1.166401166
1992/1/1	2.858936912
1992/4/1	3.169835815
1992/7/1	3.665385441
1992/10/1	4.382645389
1993/1/1	3.319905807
1993/4/1	2.806668207
1993/7/1	2.286511741
1993/10/1	2.60771076
1994/1/1	3.430706936
1994/4/1	4.22561069
1994/7/1	4.337048255
1994/10/1	4.116167021
1995/1/1	3.481405627
1995/4/1	2.402375101
1995/7/1	2.673325816
1995/10/1	2.19979163
1996/1/1	2.601309847
1996/4/1	4.002379484
1996/7/1	4.050134887
1996/10/1	4.421452443
1997/1/1	4.314068944
1997/4/1	4.311271716
1997/7/1	4.674702492
1997/10/1	4.483552816
1998/1/1	4.855526883
1998/4/1	4.092790086
1998/7/1	4.103452728
1998/10/1	4.883126569
1999/1/1	4.816336793
1999/4/1	4.721885912
1999/7/1	4.791118247
1999/10/1	4.823574271
2000/1/1	4.224744861
2000/4/1	5.244456811
2000/7/1	3.973172353
2000/10/1	2.90559431
2001/1/1	2.197505186
2001/4/1	0.996298327
2001/7/1	0.489236293
2001/10/1	0.167318294
2002/1/1	1.337258657
2002/4/1	1.325378753
2002/7/1	2.146516983
2002/10/1	1.992524822
2003/1/1	1.679257012
2003/4/1	1.955065152
2003/7/1	3.231135388
2003/10/1	4.300440651
2004/1/1	4.341952086
2004/4/1	4.227491217
2004/7/1	3.494860356
2004/10/1	3.351104944
2005/1/1	3.908843257
2005/4/1	3.61773558
2005/7/1	3.448598847
2005/10/1	2.972736694
2006/1/1	3.213106796
2006/4/1	2.972903856
2006/7/1	2.325277937
2006/10/1	2.634560376
2007/1/1	1.57672497
2007/4/1	1.93437472
2007/7/1	2.368036077
2007/10/1	2.133364682
2008/1/1	1.392471206
2008/4/1	1.376010766
2008/7/1	0.265967272
2008/10/1	-2.541153688
2009/1/1	-3.234227293
2009/4/1	-3.978837405
2009/7/1	-3.132815701
2009/10/1	0.105572523
2010/1/1	1.745265845
2010/4/1	2.913595029
2010/7/1	3.344209254
2010/10/1	2.775960909
2011/1/1	2.0377972
2011/4/1	1.743708865
2011/7/1	0.942653465
2011/10/1	1.543075872
2012/1/1	2.638069311
2012/4/1	2.403335839
2012/7/1	2.573712314
2012/10/1	1.551852007
2013/1/1	1.700868486
2013/4/1	1.519938204
2013/7/1	2.237022493
2013/10/1	3.00914496
2014/1/1	1.650817556
2014/4/1	2.689152159
2014/7/1	3.059782928
2014/10/1	2.685835101
2015/1/1	3.969299499
2015/4/1	3.279087861
2015/7/1	2.447321366
2015/10/1	2.119861313
2016/1/1	1.795016891
2016/4/1	1.493250833
2016/7/1	1.805761531
2016/10/1	2.181566303
2017/1/1	2.087461694
2017/4/1	2.330413794
2017/7/1	2.410821412
2017/10/1	2.994143497
2018/1/1	3.328810095
2018/4/1	3.298962847
2018/7/1	3.130030641
2018/10/1	2.125110751
2019/1/1	1.851285045
2019/4/1	2.154053334
2019/7/1	2.670264785
2019/10/1	3.18255607
2020/1/1	1.226554789
2020/4/1	-7.528460211
2020/7/1	-1.468931477
2020/10/1	-1.08328503
2021/1/1	1.572607324
2021/4/1	11.95027221
2021/7/1	4.735316795
2021/10/1	5.421091782
2022/1/1	3.565082005
2022/4/1	1.870598451
2022/7/1	1.713213136
2022/10/1	0.651691659
2023/1/1	1.717927302
2023/4/1	2.382468159
2023/7/1	2.926886998
2023/10/1	3.134491112
2024/1/1	2.969099275
