# Supplementary material for: A novel hybrid PSO-MIDAS model and its application to the U.S. GDP forecast
Source: PLoS One. 2024 Dec 11;19(12):e0315604. doi: 10.1371/journal.pone.0315604 (PMC11633959; doi:10.1371/journal.pone.0315604)
Supplement: S1 File — (ZIP) [file pone.0315604.s001.zip › File/PSOmidas.R]

setwd("C:\\Users\\XXXX\\PSO_MIDAS")
library(midasr)
library(pso)
library(xlsx)

#数据准备
xraw=read.csv("variables.csv")
yraw=read.csv("GDP.csv")
yts=ts(yraw[,2],frequency = 4,start = c(1968,1),end = c(2024,1))
IPts=ts(xraw[,2],frequency = 12,start = c(1968,1),end = c(2024,3))
EMPts=ts(xraw[,3],frequency = 12,start = c(1968,1),end = c(2024,3))
CUts=ts(xraw[,4],frequency = 12,start = c(1968,1),end = c(2024,3))
IPdata=list(y=yts,IP=IPts)
EMPdata=list(y=yts,EMP=EMPts)
CUdata=list(y=yts,CU=CUts)
MVdata=list(y=yts,IP=IPts,EMP=EMPts,CU=CUts)

#定义函数

#单变量IP
IPRMSEs=function(IPk1,IPk2,IPh,start=start,ftype=ftype,rolstep=0,insample = insample,outsample = outsample,insample_m = insample_m){
  IPk1<<-as.numeric(IPk1)
  IPk2<<-as.numeric(IPk2)
  IPh<<-as.numeric(IPh)
  y<-yts[insample]
  IP<-IPts[insample_m]
  HIP=midas_r(y~mls(y,1:IPk1+IPh%/%3,1)+mls(IP,1:IPk2-1+IPh,3,nbeta),start=start)
  avgf=average_forecast(list(HIP),data=IPdata,insample = insample,outsample = outsample,type = ftype,show_progress = TRUE)
  return(c(sqrt(avgf$accuracy$individual$MSE.in.sample),sqrt(avgf$accuracy$individual$MSE.out.of.sample)))
}
IPRMSE=function(k1,k2,h,ftype=ftype,rolstep=0,insample = insample,outsample = outsample,insample_m = insample_m){
  start=list(IP=c(1.7,1,10))
  repeat{
    fit <- try(intervel<-IPRMSEs(k1,k2,h,start = start,ftype = ftype,rolstep=rolstep,insample = insample,outsample = outsample,insample_m = insample_m),silent = TRUE)
    if("try-error" %in% class(fit)){
      start=list(IP=round(runif(3,-10,10),digits = 1))
      next
    }
    else{
      return(intervel)
    }
  }
}
#单变量EMP
EMPRMSEs=function(EMPk1,EMPk2,EMPh,start=start,ftype=ftype,rolstep=0,insample = insample,outsample = outsample,insample_m = insample_m){
  EMPk1<<-as.numeric(EMPk1)
  EMPk2<<-as.numeric(EMPk2)
  EMPh<<-as.numeric(EMPh)
  y<-yts[insample]
  EMP<-EMPts[insample_m]
  HEMP=midas_r(y~mls(y,1:EMPk1+EMPh%/%3,1)+mls(EMP,1:EMPk2-1+EMPh,3,nbeta),start=start)
  avgf=average_forecast(list(HEMP),data=EMPdata,insample = insample,outsample = outsample,type=ftype,show_progress = TRUE)
  return(c(sqrt(avgf$accuracy$individual$MSE.in.sample),sqrt(avgf$accuracy$individual$MSE.out.of.sample)))
}
EMPRMSE=function(k1,k2,h,ftype=ftype,rolstep=0,insample = insample,outsample = outsample,insample_m = insample_m){
  start=list(EMP=c(1.7,1,10))
  repeat{
    fit <- try(intervel<-EMPRMSEs(k1,k2,h,start = start,ftype=ftype,rolstep=rolstep,insample = insample,outsample = outsample,insample_m = insample_m),silent = TRUE)
    if("try-error" %in% class(fit)){
      start=list(EMP=round(runif(3,-10,10),digits = 1))
      next
    }
    else{
      return(intervel)
    }
  }
}
#单变量CU
CURMSEs=function(CUk1,CUk2,CUh,start=start,ftype=ftype,rolstep=0,insample = insample,outsample = outsample,insample_m = insample_m){
  CUk1<<-as.numeric(CUk1)
  CUk2<<-as.numeric(CUk2)
  CUh<<-as.numeric(CUh)
  y<-yts[insample]
  CU<-CUts[insample_m]
  HCU=midas_r(y~mls(y,1:CUk1+CUh%/%3,1)+mls(CU,1:CUk2-1+CUh,3,nbeta),start=start)
  avgf=average_forecast(list(HCU),data=CUdata,insample = insample,outsample = outsample,type=ftype,show_progress = TRUE)
  return(c(sqrt(avgf$accuracy$individual$MSE.in.sample),sqrt(avgf$accuracy$individual$MSE.out.of.sample)))
}
CURMSE=function(k1,k2,h,ftype=ftype,rolstep=0,insample = insample,outsample = outsample,insample_m = insample_m){
  start=list(CU=c(1.7,1,10))
  repeat{
    fit <- try(intervel<-CURMSEs(k1,k2,h,start = start,ftype=ftype,rolstep=rolstep,insample = insample,outsample = outsample,insample_m = insample_m),silent = TRUE)
    if("try-error" %in% class(fit)){
      start=list(CU=round(runif(3,-10,10),digits = 1))
      next
    }
    else{
      return(intervel)
    }
  }
}
#多变量IP、EMP、CU
MVRMSEs=function(l11,l21,l22,l23,h,start=start,ftype=ftype,rolstep=0,insample = insample,outsample = outsample,insample_m = insample_m){
  l11<<-as.numeric(l11)
  l21<<-as.numeric(l21)
  l22<<-as.numeric(l22)
  l23<<-as.numeric(l23)
  h<<-as.numeric(h)
  y<-yts[insample]
  IP<-IPts[insample_m]
  EMP<-EMPts[insample_m]
  CU<-CUts[insample_m]
  HMV=midas_r(y~mls(y,1:l11+h%/%3,1)+mls(IP,1:l21-1+h,3,nbeta)+mls(EMP,1:l22-1+h,3,nbeta)+mls(CU,1:l23-1+h,3,nbeta),start=start)
  avgf=average_forecast(list(HMV),data=MVdata,insample = insample,outsample = outsample,type=ftype,show_progress = TRUE)
  return(c(sqrt(avgf$accuracy$individual$MSE.in.sample),sqrt(avgf$accuracy$individual$MSE.out.of.sample)))
}
MVRMSE=function(l11,l21,l22,l23,h,ftype=ftype,rolstep=0,insample = insample,outsample = outsample,insample_m = insample_m){
  start=list(IP=c(1.7,1,10),EMP=c(1.7,1,10),CU=c(1.7,1,10))
  repeat{
    fit <- try(intervel<-MVRMSEs(l11,l21,l22,l23,h,start = start,ftype=ftype,rolstep=rolstep,insample = insample,outsample = outsample,insample_m = insample_m),silent = TRUE)
    if("try-error" %in% class(fit)){
      start=list(IP=round(runif(3,-10,10),digits = 1),EMP=round(runif(3,-10,10),digits = 1),CU=round(runif(3,-10,10),digits = 1))
      next
    }
    else{
      return(intervel)
    }
  }
}


#PSO_MIDAS rolling forecast
#validation set 147:166
#test set 167:208
ippsomidasrolling=c()
emppsomidasrolling=c()
cupsomidasrolling=c()
mvpsomidasrolling=c()

countnum=0
for (h in 0:12){
  iprollinglist=c()
  emprollinglist=c()
  curollinglist=c()
  mvrollinglist=c()
  for (i in 0:41) {
    insample = (1+i):(146+i)
    insample_m = (1+3*i):(3*146+3*i)
    outsample = (147+i):(166+i)
    ippso=psoptim(rep(NA,2),function(x)IPRMSE(round(x[1]),round(x[2]),h,"fixed",rolstep=i,insample = insample,outsample = outsample,insample_m = insample_m)[2],lower = c(2,2),upper = c(20,60),control = list(maxit=100,maxit.stagnate=5))
    emppso=psoptim(rep(NA,2),function(x)EMPRMSE(round(x[1]),round(x[2]),h,"fixed",rolstep=i,insample = insample,outsample = outsample,insample_m = insample_m)[2],lower = c(2,2),upper = c(20,60),control = list(maxit=100,maxit.stagnate=5))
    cupso=psoptim(rep(NA,2),function(x)CURMSE(round(x[1]),round(x[2]),h,"fixed",rolstep=i,insample = insample,outsample = outsample,insample_m = insample_m)[2],lower = c(2,2),upper = c(20,60),control = list(maxit=100,maxit.stagnate=5))
    mvpso=psoptim(rep(NA,4),function(x)MVRMSE(round(x[1]),round(x[2]),round(x[3]),round(x[4]),h,"fixed",rolstep=i,insample = insample,outsample = outsample,insample_m = insample_m)[2],lower = c(2,2,2,2),upper = c(20,60,60,60),control = list(maxit=100,maxit.stagnate=5))
    insample2 = (1+i):(166+i)
    insample2_m = (1+3*i):(3*166+3*i)
    outsample = (167+i):(167+i)
    iprollinglist[i+1] = IPRMSE(round(ippso$par[1]),round(ippso$par[2]),h,"fixed",rolstep=i,insample = insample2,outsample = outsample,insample_m = insample2_m)[2]
    emprollinglist[i+1] = EMPRMSE(round(emppso$par[1]),round(emppso$par[2]),h,"fixed",rolstep=i,insample = insample2,outsample = outsample,insample_m = insample2_m)[2]
    curollinglist[i+1] = CURMSE(round(cupso$par[1]),round(cupso$par[2]),h,"fixed",rolstep=i,insample = insample2,outsample = outsample,insample_m = insample2_m)[2]
    mvrollinglist[i+1] = MVRMSE(round(mvpso$par[1]),round(mvpso$par[2]),round(mvpso$par[3]),round(mvpso$par[4]),h,"fixed",rolstep=i,insample = insample2,outsample = outsample,insample_m = insample2_m)[2]
    
    countnum=countnum+1
    print(countnum)
  }
  ippsomidasrolling[h+1]=sqrt(mean(iprollinglist^2))
  emppsomidasrolling[h+1]=sqrt(mean(emprollinglist^2))
  cupsomidasrolling[h+1]=sqrt(mean(curollinglist^2))
  mvpsomidasrolling[h+1]=sqrt(mean(mvrollinglist^2))
}

PSOmidasrollingresult=data.frame(IP = ippsomidasrolling,
                                   EMP = emppsomidasrolling,
                                   CU = cupsomidasrolling,
                                   MV = mvpsomidasrolling)

write.xlsx(PSOmidasrolling1result,"PSOmidas.xlsx")
