# Supplementary material for: A novel hybrid PSO-MIDAS model and its application to the U.S. GDP forecast
Source: PLoS One. 2024 Dec 11;19(12):e0315604. doi: 10.1371/journal.pone.0315604 (PMC11633959; doi:10.1371/journal.pone.0315604)
Supplement: S1 File — (ZIP) [file pone.0315604.s001.zip › File/raw_GDP.csv]

DATE	GDPC1
1947-01-01	2182.681
1947-04-01	2176.892
1947-07-01	2172.432
1947-10-01	2206.452
1948-01-01	2239.682
1948-04-01	2276.69
1948-07-01	2289.77
1948-10-01	2292.364
1949-01-01	2260.807
1949-04-01	2253.128
1949-07-01	2276.424
1949-10-01	2257.352
1950-01-01	2346.104
1950-04-01	2417.682
1950-07-01	2511.127
1950-10-01	2559.214
1951-01-01	2593.967
1951-04-01	2638.898
1951-07-01	2693.259
1951-10-01	2699.156
1952-01-01	2727.954
1952-04-01	2733.8
1952-07-01	2753.517
1952-10-01	2843.941
1953-01-01	2896.811
1953-04-01	2919.206
1953-07-01	2902.785
1953-10-01	2858.845
1954-01-01	2845.192
1954-04-01	2848.305
1954-07-01	2880.482
1954-10-01	2936.852
1955-01-01	3020.746
1955-04-01	3069.91
1955-07-01	3111.379
1955-10-01	3130.068
1956-01-01	3117.922
1956-04-01	3143.694
1956-07-01	3140.874
1956-10-01	3192.57
1957-01-01	3213.011
1957-04-01	3205.97
1957-07-01	3237.386
1957-10-01	3203.894
1958-01-01	3120.724
1958-04-01	3141.224
1958-07-01	3213.884
1958-10-01	3289.032
1959-01-01	3352.129
1959-04-01	3427.667
1959-07-01	3430.057
1959-10-01	3439.832
1960-01-01	3517.181
1960-04-01	3498.246
1960-07-01	3515.385
1960-10-01	3470.278
1961-01-01	3493.703
1961-04-01	3553.021
1961-07-01	3621.252
1961-10-01	3692.289
1962-01-01	3758.147
1962-04-01	3792.149
1962-07-01	3838.776
1962-10-01	3851.421
1963-01-01	3893.482
1963-04-01	3937.183
1963-07-01	4023.755
1963-10-01	4050.147
1964-01-01	4135.553
1964-04-01	4180.592
1964-07-01	4245.918
1964-10-01	4259.046
1965-01-01	4362.111
1965-04-01	4417.225
1965-07-01	4515.427
1965-10-01	4619.458
1966-01-01	4731.888
1966-04-01	4748.046
1966-07-01	4788.254
1966-10-01	4827.537
1967-01-01	4870.299
1967-04-01	4873.287
1967-07-01	4919.392
1967-10-01	4956.477
1968-01-01	5057.553
1968-04-01	5142.033
1968-07-01	5181.859
1968-10-01	5202.212
1969-01-01	5283.597
1969-04-01	5299.625
1969-07-01	5334.6
1969-10-01	5308.556
1970-01-01	5300.652
1970-04-01	5308.164
1970-07-01	5357.077
1970-10-01	5299.672
1971-01-01	5443.619
1971-04-01	5473.059
1971-07-01	5518.072
1971-10-01	5531.032
1972-01-01	5632.649
1972-04-01	5760.47
1972-07-01	5814.854
1972-10-01	5912.22
1973-01-01	6058.544
1973-04-01	6124.506
1973-07-01	6092.301
1973-10-01	6150.131
1974-01-01	6097.258
1974-04-01	6111.751
1974-07-01	6053.978
1974-10-01	6030.464
1975-01-01	5957.035
1975-04-01	5999.61
1975-07-01	6102.326
1975-10-01	6184.53
1976-01-01	6323.649
1976-04-01	6370.025
1976-07-01	6404.895
1976-10-01	6451.177
1977-01-01	6527.703
1977-04-01	6654.466
1977-07-01	6774.457
1977-10-01	6774.592
1978-01-01	6796.26
1978-04-01	7058.92
1978-07-01	7129.915
1978-10-01	7225.75
1979-01-01	7238.727
1979-04-01	7246.454
1979-07-01	7300.281
1979-10-01	7318.535
1980-01-01	7341.557
1980-04-01	7190.289
1980-07-01	7181.743
1980-10-01	7315.677
1981-01-01	7459.022
1981-04-01	7403.745
1981-07-01	7492.405
1981-10-01	7410.768
1982-01-01	7295.631
1982-04-01	7328.912
1982-07-01	7300.896
1982-10-01	7303.817
1983-01-01	7400.066
1983-04-01	7568.456
1983-07-01	7719.746
1983-10-01	7880.794
1984-01-01	8034.847
1984-04-01	8173.67
1984-07-01	8252.465
1984-10-01	8320.199
1985-01-01	8400.82
1985-04-01	8474.787
1985-07-01	8604.22
1985-10-01	8668.188
1986-01-01	8749.127
1986-04-01	8788.524
1986-07-01	8872.601
1986-10-01	8920.193
1987-01-01	8986.367
1987-04-01	9083.256
1987-07-01	9162.024
1987-10-01	9319.332
1988-01-01	9367.502
1988-04-01	9490.594
1988-07-01	9546.206
1988-10-01	9673.405
1989-01-01	9771.725
1989-04-01	9846.293
1989-07-01	9919.228
1989-10-01	9938.767
1990-01-01	10047.386
1990-04-01	10083.855
1990-07-01	10090.569
1990-10-01	9998.704
1991-01-01	9951.916
1991-04-01	10029.51
1991-07-01	10080.195
1991-10-01	10115.329
1992-01-01	10236.435
1992-04-01	10347.429
1992-07-01	10449.673
1992-10-01	10558.648
1993-01-01	10576.275
1993-04-01	10637.847
1993-07-01	10688.606
1993-10-01	10833.987
1994-01-01	10939.116
1994-04-01	11087.361
1994-07-01	11152.176
1994-10-01	11279.932
1995-01-01	11319.951
1995-04-01	11353.721
1995-07-01	11450.31
1995-10-01	11528.067
1996-01-01	11614.418
1996-04-01	11808.14
1996-07-01	11914.063
1996-10-01	12037.775
1997-01-01	12115.472
1997-04-01	12317.221
1997-07-01	12471.01
1997-10-01	12577.495
1998-01-01	12703.742
1998-04-01	12821.339
1998-07-01	12982.752
1998-10-01	13191.67
1999-01-01	13315.597
1999-04-01	13426.748
1999-07-01	13604.771
1999-10-01	13827.98
2000-01-01	13878.147
2000-04-01	14130.908
2000-07-01	14145.312
2000-10-01	14229.765
2001-01-01	14183.12
2001-04-01	14271.694
2001-07-01	14214.516
2001-10-01	14253.574
2002-01-01	14372.785
2002-04-01	14460.848
2002-07-01	14519.633
2002-10-01	14537.58
2003-01-01	14614.141
2003-04-01	14743.567
2003-07-01	14988.782
2003-10-01	15162.76
2004-01-01	15248.68
2004-04-01	15366.85
2004-07-01	15512.619
2004-10-01	15670.88
2005-01-01	15844.727
2005-04-01	15922.782
2005-07-01	16047.587
2005-10-01	16136.734
2006-01-01	16353.835
2006-04-01	16396.151
2006-07-01	16420.738
2006-10-01	16561.866
2007-01-01	16611.69
2007-04-01	16713.314
2007-07-01	16809.587
2007-10-01	16915.191
2008-01-01	16843.003
2008-04-01	16943.291
2008-07-01	16854.295
2008-10-01	16485.35
2009-01-01	16298.262
2009-04-01	16269.145
2009-07-01	16326.281
2009-10-01	16502.754
2010-01-01	16582.71
2010-04-01	16743.162
2010-07-01	16872.266
2010-10-01	16960.864
2011-01-01	16920.632
2011-04-01	17035.114
2011-07-01	17031.313
2011-10-01	17222.583
2012-01-01	17367.01
2012-04-01	17444.525
2012-07-01	17469.65
2012-10-01	17489.852
2013-01-01	17662.4
2013-04-01	17709.671
2013-07-01	17860.45
2013-10-01	18016.147
2014-01-01	17953.974
2014-04-01	18185.911
2014-07-01	18406.941
2014-10-01	18500.031
2015-01-01	18666.621
2015-04-01	18782.243
2015-07-01	18857.418
2015-10-01	18892.206
2016-01-01	19001.69
2016-04-01	19062.709
2016-07-01	19197.938
2016-10-01	19304.352
2017-01-01	19398.343
2017-04-01	19506.949
2017-07-01	19660.766
2017-10-01	19882.352
2018-01-01	20044.077
2018-04-01	20150.476
2018-07-01	20276.154
2018-10-01	20304.874
2019-01-01	20415.15
2019-04-01	20584.528
2019-07-01	20817.581
2019-10-01	20951.088
2020-01-01	20665.553
2020-04-01	19034.83
2020-07-01	20511.785
2020-10-01	20724.128
2021-01-01	20990.541
2021-04-01	21309.544
2021-07-01	21483.083
2021-10-01	21847.602
2022-01-01	21738.871
2022-04-01	21708.16
2022-07-01	21851.134
2022-10-01	21989.981
2023-01-01	22112.329
2023-04-01	22225.35
2023-07-01	22490.692
2023-10-01	22679.255
2024-01-01	22768.866
