# Supplementary material for: A novel hybrid PSO-MIDAS model and its application to the U.S. GDP forecast
Source: PLoS One. 2024 Dec 11;19(12):e0315604. doi: 10.1371/journal.pone.0315604 (PMC11633959; doi:10.1371/journal.pone.0315604)
Supplement: S1 File — (ZIP) [file pone.0315604.s001.zip › File/raw_IP.csv]

DATE	INDPRO
1919-01-01	4.8665
1919-02-01	4.6514
1919-03-01	4.5170
1919-04-01	4.5976
1919-05-01	4.6245
1919-06-01	4.9203
1919-07-01	5.2160
1919-08-01	5.2967
1919-09-01	5.1891
1919-10-01	5.1354
1919-11-01	5.0547
1919-12-01	5.1354
1920-01-01	5.6193
1920-02-01	5.6193
1920-03-01	5.5118
1920-04-01	5.2160
1920-05-01	5.3505
1920-06-01	5.4042
1920-07-01	5.2698
1920-08-01	5.2967
1920-09-01	5.1085
1920-10-01	4.8934
1920-11-01	4.4901
1920-12-01	4.2212
1921-01-01	3.9792
1921-02-01	3.8986
1921-03-01	3.7910
1921-04-01	3.7910
1921-05-01	3.8986
1921-06-01	3.8717
1921-07-01	3.8448
1921-08-01	3.9792
1921-09-01	4.0061
1921-10-01	4.2481
1921-11-01	4.1943
1921-12-01	4.1674
1922-01-01	4.3288
1922-02-01	4.5170
1922-03-01	4.7589
1922-04-01	4.5976
1922-05-01	4.8396
1922-06-01	5.0816
1922-07-01	5.0816
1922-08-01	4.9740
1922-09-01	5.2429
1922-10-01	5.5387
1922-11-01	5.7806
1922-12-01	5.9420
1923-01-01	5.8075
1923-02-01	5.8882
1923-03-01	6.0764
1923-04-01	6.2108
1923-05-01	6.2915
1923-06-01	6.2377
1923-07-01	6.1839
1923-08-01	6.0764
1923-09-01	5.9420
1923-10-01	5.9151
1923-11-01	5.9151
1923-12-01	5.7806
1924-01-01	5.9151
1924-02-01	6.0226
1924-03-01	5.9151
1924-04-01	5.7269
1924-05-01	5.4849
1924-06-01	5.2429
1924-07-01	5.1622
1924-08-01	5.3505
1924-09-01	5.5387
1924-10-01	5.6731
1924-11-01	5.7806
1924-12-01	5.9420
1925-01-01	6.1302
1925-02-01	6.1302
1925-03-01	6.1302
1925-04-01	6.1839
1925-05-01	6.1571
1925-06-01	6.1033
1925-07-01	6.2646
1925-08-01	6.1571
1925-09-01	6.0764
1925-10-01	6.3184
1925-11-01	6.4528
1925-12-01	6.5335
1926-01-01	6.4259
1926-02-01	6.4259
1926-03-01	6.5066
1926-04-01	6.5066
1926-05-01	6.4528
1926-06-01	6.5335
1926-07-01	6.5604
1926-08-01	6.6410
1926-09-01	6.7486
1926-10-01	6.7486
1926-11-01	6.7217
1926-12-01	6.6948
1927-01-01	6.6679
1927-02-01	6.7217
1927-03-01	6.8023
1927-04-01	6.6410
1927-05-01	6.6948
1927-06-01	6.6679
1927-07-01	6.5872
1927-08-01	6.5872
1927-09-01	6.4797
1927-10-01	6.3453
1927-11-01	6.3453
1927-12-01	6.3722
1928-01-01	6.5066
1928-02-01	6.5604
1928-03-01	6.6141
1928-04-01	6.5872
1928-05-01	6.6679
1928-06-01	6.7217
1928-07-01	6.8023
1928-08-01	6.9368
1928-09-01	6.9905
1928-10-01	7.1250
1928-11-01	7.2594
1928-12-01	7.3938
1929-01-01	7.5014
1929-02-01	7.4745
1929-03-01	7.5014
1929-04-01	7.6358
1929-05-01	7.7703
1929-06-01	7.8240
1929-07-01	7.9316
1929-08-01	7.8509
1929-09-01	7.7972
1929-10-01	7.6627
1929-11-01	7.2863
1929-12-01	6.9637
1930-01-01	6.9637
1930-02-01	6.9368
1930-03-01	6.8292
1930-04-01	6.7755
1930-05-01	6.6679
1930-06-01	6.4797
1930-07-01	6.1839
1930-08-01	6.0495
1930-09-01	5.9420
1930-10-01	5.7806
1930-11-01	5.6462
1930-12-01	5.5118
1931-01-01	5.4849
1931-02-01	5.5118
1931-03-01	5.6193
1931-04-01	5.6462
1931-05-01	5.5656
1931-06-01	5.4311
1931-07-01	5.3505
1931-08-01	5.1622
1931-09-01	4.9203
1931-10-01	4.7321
1931-11-01	4.6783
1931-12-01	4.6514
1932-01-01	4.5170
1932-02-01	4.4094
1932-03-01	4.3556
1932-04-01	4.0599
1932-05-01	3.9255
1932-06-01	3.7910
1932-07-01	3.6835
1932-08-01	3.7910
1932-09-01	4.0330
1932-10-01	4.1674
1932-11-01	4.1674
1932-12-01	4.0868
1933-01-01	4.0061
1933-02-01	4.0330
1933-03-01	3.7910
1933-04-01	4.0599
1933-05-01	4.7321
1933-06-01	5.4580
1933-07-01	5.9688
1933-08-01	5.7269
1933-09-01	5.4042
1933-10-01	5.1354
1933-11-01	4.8396
1933-12-01	4.8665
1934-01-01	5.0278
1934-02-01	5.2698
1934-03-01	5.5118
1934-04-01	5.5118
1934-05-01	5.6193
1934-06-01	5.5118
1934-07-01	5.1354
1934-08-01	5.0816
1934-09-01	4.7858
1934-10-01	5.0009
1934-11-01	5.0547
1934-12-01	5.3773
1935-01-01	5.8075
1935-02-01	5.9151
1935-03-01	5.8882
1935-04-01	5.7806
1935-05-01	5.7806
1935-06-01	5.8613
1935-07-01	5.8613
1935-08-01	6.0764
1935-09-01	6.2377
1935-10-01	6.4259
1935-11-01	6.5604
1935-12-01	6.6410
1936-01-01	6.5335
1936-02-01	6.3722
1936-03-01	6.4528
1936-04-01	6.8561
1936-05-01	6.9905
1936-06-01	7.1250
1936-07-01	7.2594
1936-08-01	7.3670
1936-09-01	7.5014
1936-10-01	7.6089
1936-11-01	7.8240
1936-12-01	8.0660
1937-01-01	8.0391
1937-02-01	8.1467
1937-03-01	8.3349
1937-04-01	8.3349
1937-05-01	8.3618
1937-06-01	8.2542
1937-07-01	8.3080
1937-08-01	8.2542
1937-09-01	7.9854
1937-10-01	7.3938
1937-11-01	6.6679
1937-12-01	6.0764
1938-01-01	5.9420
1938-02-01	5.8882
1938-03-01	5.8882
1938-04-01	5.7806
1938-05-01	5.6462
1938-06-01	5.7000
1938-07-01	6.0226
1938-08-01	6.3453
1938-09-01	6.5335
1938-10-01	6.6948
1938-11-01	6.9637
1938-12-01	7.0443
1939-01-01	7.0443
1939-02-01	7.0981
1939-03-01	7.1250
1939-04-01	7.0981
1939-05-01	7.0712
1939-06-01	7.2325
1939-07-01	7.4476
1939-08-01	7.5552
1939-09-01	8.0122
1939-10-01	8.4155
1939-11-01	8.6306
1939-12-01	8.6306
1940-01-01	8.5231
1940-02-01	8.2542
1940-03-01	8.0660
1940-04-01	8.2273
1940-05-01	8.4693
1940-06-01	8.7382
1940-07-01	8.8457
1940-08-01	8.8995
1940-09-01	9.0877
1940-10-01	9.2221
1940-11-01	9.4372
1940-12-01	9.7599
1941-01-01	10.0019
1941-02-01	10.2976
1941-03-01	10.6203
1941-04-01	10.6471
1941-05-01	11.1311
1941-06-01	11.2118
1941-07-01	11.3462
1941-08-01	11.4806
1941-09-01	11.4806
1941-10-01	11.5882
1941-11-01	11.6420
1941-12-01	11.8302
1942-01-01	12.0721
1942-02-01	12.2872
1942-03-01	12.4217
1942-04-01	12.0721
1942-05-01	12.0990
1942-06-01	12.1259
1942-07-01	12.4217
1942-08-01	12.7981
1942-09-01	13.0938
1942-10-01	13.5240
1942-11-01	13.8467
1942-12-01	14.1693
1943-01-01	14.3037
1943-02-01	14.6801
1943-03-01	14.7877
1943-04-01	14.9759
1943-05-01	15.0834
1943-06-01	15.0028
1943-07-01	15.4599
1943-08-01	15.7825
1943-09-01	16.1858
1943-10-01	16.4278
1943-11-01	16.6429
1943-12-01	16.4278
1944-01-01	16.6160
1944-02-01	16.7504
1944-03-01	16.7235
1944-04-01	16.7235
1944-05-01	16.6160
1944-06-01	16.5622
1944-07-01	16.5353
1944-08-01	16.7504
1944-09-01	16.6429
1944-10-01	16.6967
1944-11-01	16.5622
1944-12-01	16.5084
1945-01-01	16.3471
1945-02-01	16.2934
1945-03-01	16.1858
1945-04-01	15.8901
1945-05-01	15.4599
1945-06-01	15.1103
1945-07-01	14.7608
1945-08-01	13.2283
1945-09-01	12.0453
1945-10-01	11.5613
1945-11-01	11.9915
1945-12-01	12.0453
1946-01-01	11.3731
1946-02-01	10.8085
1946-03-01	11.9377
1946-04-01	11.7226
1946-05-01	11.2924
1946-06-01	11.9915
1946-07-01	12.3948
1946-08-01	12.8519
1946-09-01	13.0938
1946-10-01	13.3358
1946-11-01	13.4165
1946-12-01	13.4971
1947-01-01	13.6585
1947-02-01	13.7391
1947-03-01	13.8198
1947-04-01	13.7122
1947-05-01	13.7660
1947-06-01	13.7660
1947-07-01	13.6853
1947-08-01	13.7660
1947-09-01	13.8736
1947-10-01	14.0080
1947-11-01	14.1962
1947-12-01	14.2500
1948-01-01	14.3306
1948-02-01	14.3575
1948-03-01	14.1962
1948-04-01	14.2231
1948-05-01	14.4651
1948-06-01	14.6533
1948-07-01	14.6533
1948-08-01	14.5995
1948-09-01	14.4919
1948-10-01	14.5995
1948-11-01	14.4113
1948-12-01	14.2768
1949-01-01	14.1424
1949-02-01	14.0080
1949-03-01	13.7391
1949-04-01	13.6585
1949-05-01	13.4702
1949-06-01	13.4434
1949-07-01	13.4165
1949-08-01	13.5509
1949-09-01	13.6854
1949-10-01	13.1745
1949-11-01	13.5240
1949-12-01	13.7660
1950-01-01	14.0080
1950-02-01	14.0618
1950-03-01	14.5188
1950-04-01	15.0028
1950-05-01	15.3523
1950-06-01	15.8094
1950-07-01	16.3202
1950-08-01	16.8311
1950-09-01	16.7235
1950-10-01	16.8311
1950-11-01	16.8042
1950-12-01	17.1000
1951-01-01	17.1537
1951-02-01	17.2613
1951-03-01	17.3419
1951-04-01	17.3688
1951-05-01	17.3151
1951-06-01	17.2344
1951-07-01	16.9655
1951-08-01	16.8042
1951-09-01	16.9118
1951-10-01	16.8849
1951-11-01	17.0193
1951-12-01	17.1268
1952-01-01	17.3150
1952-02-01	17.4226
1952-03-01	17.4764
1952-04-01	17.3150
1952-05-01	17.1537
1952-06-01	16.9924
1952-07-01	16.7235
1952-08-01	17.7990
1952-09-01	18.4443
1952-10-01	18.6325
1952-11-01	19.0089
1952-12-01	19.1164
1953-01-01	19.1702
1953-02-01	19.2778
1953-03-01	19.4391
1953-04-01	19.5198
1953-05-01	19.6273
1953-06-01	19.5466
1953-07-01	19.7886
1953-08-01	19.6811
1953-09-01	19.2778
1953-10-01	19.1165
1953-11-01	18.6594
1953-12-01	18.2023
1954-01-01	18.0679
1954-02-01	18.1217
1954-03-01	18.0141
1954-04-01	17.9066
1954-05-01	18.0141
1954-06-01	18.0679
1954-07-01	18.0948
1954-08-01	18.0679
1954-09-01	18.0948
1954-10-01	18.3099
1954-11-01	18.6056
1954-12-01	18.8476
1955-01-01	19.2778
1955-02-01	19.5198
1955-03-01	19.9768
1955-04-01	20.2188
1955-05-01	20.5414
1955-06-01	20.5684
1955-07-01	20.7297
1955-08-01	20.7028
1955-09-01	20.8372
1955-10-01	21.1867
1955-11-01	21.2405
1955-12-01	21.3212
1956-01-01	21.4556
1956-02-01	21.2674
1956-03-01	21.2674
1956-04-01	21.4287
1956-05-01	21.2405
1956-06-01	21.0523
1956-07-01	20.4070
1956-08-01	21.2405
1956-09-01	21.7245
1956-10-01	21.9127
1956-11-01	21.7245
1956-12-01	22.0471
1957-01-01	21.9665
1957-02-01	22.1816
1957-03-01	22.1547
1957-04-01	21.8589
1957-05-01	21.7782
1957-06-01	21.8320
1957-07-01	21.9665
1957-08-01	21.9665
1957-09-01	21.7783
1957-10-01	21.4556
1957-11-01	20.9448
1957-12-01	20.5414
1958-01-01	20.1650
1958-02-01	19.7349
1958-03-01	19.4929
1958-04-01	19.1702
1958-05-01	19.3584
1958-06-01	19.8693
1958-07-01	20.1650
1958-08-01	20.5683
1958-09-01	20.7566
1958-10-01	20.9985
1958-11-01	21.6169
1958-12-01	21.6438
1959-01-01	21.9665
1959-02-01	22.3966
1959-03-01	22.7193
1959-04-01	23.2032
1959-05-01	23.5528
1959-06-01	23.5797
1959-07-01	23.0150
1959-08-01	22.2353
1959-09-01	22.2084
1959-10-01	22.0471
1959-11-01	22.1816
1959-12-01	23.5528
1960-01-01	24.1712
1960-02-01	23.9561
1960-03-01	23.7410
1960-04-01	23.5528
1960-05-01	23.5259
1960-06-01	23.2301
1960-07-01	23.1495
1960-08-01	23.1226
1960-09-01	22.8806
1960-10-01	22.8537
1960-11-01	22.5311
1960-12-01	22.1009
1961-01-01	22.1278
1961-02-01	22.1009
1961-03-01	22.2353
1961-04-01	22.6924
1961-05-01	23.0419
1961-06-01	23.3646
1961-07-01	23.6334
1961-08-01	23.8485
1961-09-01	23.8217
1961-10-01	24.2787
1961-11-01	24.6551
1961-12-01	24.8702
1962-01-01	24.6551
1962-02-01	25.0584
1962-03-01	25.1929
1962-04-01	25.2466
1962-05-01	25.2197
1962-06-01	25.1660
1962-07-01	25.4079
1962-08-01	25.4348
1962-09-01	25.5962
1962-10-01	25.6231
1962-11-01	25.7306
1962-12-01	25.7306
1963-01-01	25.9188
1963-02-01	26.2146
1963-03-01	26.3759
1963-04-01	26.6179
1963-05-01	26.9405
1963-06-01	27.0212
1963-07-01	26.9136
1963-08-01	26.9674
1963-09-01	27.2362
1963-10-01	27.4245
1963-11-01	27.5589
1963-12-01	27.5051
1964-01-01	27.7471
1964-02-01	27.9353
1964-03-01	27.9353
1964-04-01	28.3924
1964-05-01	28.5537
1964-06-01	28.6344
1964-07-01	28.8226
1964-08-01	29.0108
1964-09-01	29.1183
1964-10-01	28.7150
1964-11-01	29.6023
1964-12-01	29.9518
1965-01-01	30.2744
1965-02-01	30.4627
1965-03-01	30.8660
1965-04-01	31.0004
1965-05-01	31.2424
1965-06-01	31.4844
1965-07-01	31.7801
1965-08-01	31.9145
1965-09-01	31.9952
1965-10-01	32.3179
1965-11-01	32.4523
1965-12-01	32.8556
1966-01-01	33.1782
1966-02-01	33.3933
1966-03-01	33.8504
1966-04-01	33.9042
1966-05-01	34.2268
1966-06-01	34.3881
1966-07-01	34.5763
1966-08-01	34.6032
1966-09-01	34.9259
1966-10-01	35.1678
1966-11-01	34.9258
1966-12-01	35.0065
1967-01-01	35.1716
1967-02-01	34.7727
1967-03-01	34.5767
1967-04-01	34.9028
1967-05-01	34.5983
1967-06-01	34.5940
1967-07-01	34.5152
1967-08-01	35.1765
1967-09-01	35.1194
1967-10-01	35.4054
1967-11-01	35.9118
1967-12-01	36.2985
1968-01-01	36.2595
1968-02-01	36.3894
1968-03-01	36.5030
1968-04-01	36.5558
1968-05-01	36.9659
1968-06-01	37.1017
1968-07-01	37.0448
1968-08-01	37.1482
1968-09-01	37.2889
1968-10-01	37.3629
1968-11-01	37.8462
1968-12-01	37.9657
1969-01-01	38.1954
1969-02-01	38.4398
1969-03-01	38.7412
1969-04-01	38.5987
1969-05-01	38.4528
1969-06-01	38.8285
1969-07-01	39.0334
1969-08-01	39.1231
1969-09-01	39.1143
1969-10-01	39.1258
1969-11-01	38.7570
1969-12-01	38.6530
1970-01-01	37.9372
1970-02-01	37.9122
1970-03-01	37.8630
1970-04-01	37.7656
1970-05-01	37.7216
1970-06-01	37.5996
1970-07-01	37.6919
1970-08-01	37.6247
1970-09-01	37.3654
1970-10-01	36.6179
1970-11-01	36.3961
1970-12-01	37.2320
1971-01-01	37.5184
1971-02-01	37.4469
1971-03-01	37.4063
1971-04-01	37.6164
1971-05-01	37.8073
1971-06-01	37.9658
1971-07-01	37.8556
1971-08-01	37.6359
1971-09-01	38.2476
1971-10-01	38.5339
1971-11-01	38.6974
1971-12-01	39.1441
1972-01-01	40.0823
1972-02-01	40.4850
1972-03-01	40.7718
1972-04-01	41.1759
1972-05-01	41.1792
1972-06-01	41.2864
1972-07-01	41.2475
1972-08-01	41.8173
1972-09-01	42.1375
1972-10-01	42.6806
1972-11-01	43.1838
1972-12-01	43.6690
1973-01-01	43.9874
1973-02-01	44.6275
1973-03-01	44.6439
1973-04-01	44.5779
1973-05-01	44.8726
1973-06-01	44.9269
1973-07-01	45.0921
1973-08-01	45.0305
1973-09-01	45.3912
1973-10-01	45.7542
1973-11-01	45.9606
1973-12-01	45.8321
1974-01-01	45.5297
1974-02-01	45.3982
1974-03-01	45.3907
1974-04-01	45.2530
1974-05-01	45.6185
1974-06-01	45.5354
1974-07-01	45.6196
1974-08-01	45.1411
1974-09-01	45.1475
1974-10-01	45.0063
1974-11-01	43.5222
1974-12-01	41.9572
1975-01-01	41.3766
1975-02-01	40.4317
1975-03-01	39.9919
1975-04-01	40.0660
1975-05-01	39.9521
1975-06-01	40.2049
1975-07-01	40.6187
1975-08-01	41.0204
1975-09-01	41.5526
1975-10-01	41.7303
1975-11-01	41.7882
1975-12-01	42.3527
1976-01-01	42.9179
1976-02-01	43.3469
1976-03-01	43.4396
1976-04-01	43.6562
1976-05-01	43.8420
1976-06-01	43.8892
1976-07-01	44.1328
1976-08-01	44.4373
1976-09-01	44.5848
1976-10-01	44.5707
1976-11-01	45.2543
1976-12-01	45.7422
1977-01-01	45.4293
1977-02-01	46.1459
1977-03-01	46.7314
1977-04-01	47.1880
1977-05-01	47.5520
1977-06-01	47.9155
1977-07-01	47.9773
1977-08-01	48.0266
1977-09-01	48.2179
1977-10-01	48.2950
1977-11-01	48.3823
1977-12-01	48.4679
1978-01-01	47.7604
1978-02-01	48.0271
1978-03-01	48.9459
1978-04-01	49.9198
1978-05-01	50.1602
1978-06-01	50.4826
1978-07-01	50.4464
1978-08-01	50.6531
1978-09-01	50.7724
1978-10-01	51.1649
1978-11-01	51.5582
1978-12-01	51.8153
1979-01-01	51.5359
1979-02-01	51.7994
1979-03-01	51.9544
1979-04-01	51.3340
1979-05-01	51.7922
1979-06-01	51.7961
1979-07-01	51.7124
1979-08-01	51.3766
1979-09-01	51.3741
1979-10-01	51.7268
1979-11-01	51.6422
1979-12-01	51.6763
1980-01-01	51.9545
1980-02-01	51.9779
1980-03-01	51.7565
1980-04-01	50.7369
1980-05-01	49.4900
1980-06-01	48.8505
1980-07-01	48.4997
1980-08-01	48.6554
1980-09-01	49.4677
1980-10-01	50.0947
1980-11-01	50.9311
1980-12-01	51.2644
1981-01-01	50.9453
1981-02-01	50.7332
1981-03-01	50.9922
1981-04-01	50.7780
1981-05-01	51.0667
1981-06-01	51.3355
1981-07-01	51.6646
1981-08-01	51.6049
1981-09-01	51.3527
1981-10-01	50.9581
1981-11-01	50.3634
1981-12-01	49.8181
1982-01-01	48.7979
1982-02-01	49.7942
1982-03-01	49.4590
1982-04-01	49.0072
1982-05-01	48.6784
1982-06-01	48.5529
1982-07-01	48.3859
1982-08-01	47.9495
1982-09-01	47.8258
1982-10-01	47.3656
1982-11-01	47.2148
1982-12-01	46.8797
1983-01-01	47.7491
1983-02-01	47.4548
1983-03-01	47.8516
1983-04-01	48.4511
1983-05-01	48.7542
1983-06-01	49.0496
1983-07-01	49.7773
1983-08-01	50.3727
1983-09-01	51.0980
1983-10-01	51.4993
1983-11-01	51.7270
1983-12-01	51.9886
1984-01-01	53.0175
1984-02-01	53.2651
1984-03-01	53.5145
1984-04-01	53.8319
1984-05-01	54.1204
1984-06-01	54.3133
1984-07-01	54.4644
1984-08-01	54.5300
1984-09-01	54.3775
1984-10-01	54.3528
1984-11-01	54.5344
1984-12-01	54.5608
1985-01-01	54.5342
1985-02-01	54.7019
1985-03-01	54.7739
1985-04-01	54.6662
1985-05-01	54.7472
1985-06-01	54.7211
1985-07-01	54.4381
1985-08-01	54.6190
1985-09-01	54.8200
1985-10-01	54.6304
1985-11-01	54.8176
1985-12-01	55.3596
1986-01-01	55.6511
1986-02-01	55.2700
1986-03-01	54.8828
1986-04-01	54.9456
1986-05-01	55.0535
1986-06-01	54.8370
1986-07-01	55.1716
1986-08-01	55.0792
1986-09-01	55.2317
1986-10-01	55.4645
1986-11-01	55.6854
1986-12-01	56.2120
1987-01-01	56.0012
1987-02-01	56.7438
1987-03-01	56.8235
1987-04-01	57.1954
1987-05-01	57.5498
1987-06-01	57.8603
1987-07-01	58.2501
1987-08-01	58.6889
1987-09-01	58.9137
1987-10-01	59.7083
1987-11-01	60.0022
1987-12-01	60.3336
1988-01-01	60.3186
1988-02-01	60.6209
1988-03-01	60.7591
1988-04-01	61.1144
1988-05-01	60.9952
1988-06-01	61.1697
1988-07-01	61.1749
1988-08-01	61.4851
1988-09-01	61.2844
1988-10-01	61.5595
1988-11-01	61.7128
1988-12-01	61.9983
1989-01-01	62.1789
1989-02-01	61.9074
1989-03-01	62.0592
1989-04-01	62.0424
1989-05-01	61.6948
1989-06-01	61.6915
1989-07-01	61.0978
1989-08-01	61.6949
1989-09-01	61.4839
1989-10-01	61.4105
1989-11-01	61.6172
1989-12-01	61.9635
1990-01-01	61.6440
1990-02-01	62.2108
1990-03-01	62.5068
1990-04-01	62.3597
1990-05-01	62.5474
1990-06-01	62.7541
1990-07-01	62.6497
1990-08-01	62.8761
1990-09-01	62.8960
1990-10-01	62.5060
1990-11-01	61.7271
1990-12-01	61.2939
1991-01-01	61.0931
1991-02-01	60.6522
1991-03-01	60.3069
1991-04-01	60.4658
1991-05-01	61.0671
1991-06-01	61.5611
1991-07-01	61.7230
1991-08-01	61.7360
1991-09-01	62.2464
1991-10-01	62.1825
1991-11-01	62.0983
1991-12-01	61.8108
1992-01-01	61.4898
1992-02-01	61.9299
1992-03-01	62.4490
1992-04-01	62.9312
1992-05-01	63.1359
1992-06-01	63.1736
1992-07-01	63.7408
1992-08-01	63.3917
1992-09-01	63.5927
1992-10-01	64.0282
1992-11-01	64.2732
1992-12-01	64.3668
1993-01-01	64.6256
1993-02-01	64.9290
1993-03-01	64.8720
1993-04-01	65.0611
1993-05-01	64.8104
1993-06-01	64.9553
1993-07-01	65.1198
1993-08-01	65.0494
1993-09-01	65.3882
1993-10-01	65.8702
1993-11-01	66.1779
1993-12-01	66.5602
1994-01-01	66.7722
1994-02-01	66.8068
1994-03-01	67.4832
1994-04-01	67.8771
1994-05-01	68.1961
1994-06-01	68.6526
1994-07-01	68.7353
1994-08-01	69.1954
1994-09-01	69.4017
1994-10-01	69.9690
1994-11-01	70.4367
1994-12-01	71.1413
1995-01-01	71.2762
1995-02-01	71.1904
1995-03-01	71.2891
1995-04-01	71.1623
1995-05-01	71.5044
1995-06-01	71.7430
1995-07-01	71.4459
1995-08-01	72.3800
1995-09-01	72.6601
1995-10-01	72.5428
1995-11-01	72.7178
1995-12-01	72.9672
1996-01-01	72.5866
1996-02-01	73.6389
1996-03-01	73.5202
1996-04-01	74.2664
1996-05-01	74.8145
1996-06-01	75.3779
1996-07-01	75.3754
1996-08-01	75.7568
1996-09-01	76.2304
1996-10-01	76.2193
1996-11-01	76.8941
1996-12-01	77.3731
1997-01-01	77.5138
1997-02-01	78.4246
1997-03-01	78.9266
1997-04-01	78.9924
1997-05-01	79.4411
1997-06-01	79.8048
1997-07-01	80.4800
1997-08-01	81.2862
1997-09-01	82.0380
1997-10-01	82.7657
1997-11-01	83.4321
1997-12-01	83.7826
1998-01-01	84.1656
1998-02-01	84.3048
1998-03-01	84.3416
1998-04-01	84.6263
1998-05-01	85.1839
1998-06-01	84.6809
1998-07-01	84.3448
1998-08-01	86.0846
1998-09-01	85.9945
1998-10-01	86.5967
1998-11-01	86.5114
1998-12-01	86.8608
1999-01-01	87.2277
1999-02-01	87.7266
1999-03-01	87.9203
1999-04-01	88.1153
1999-05-01	88.6554
1999-06-01	88.5958
1999-07-01	89.1235
1999-08-01	89.5116
1999-09-01	89.1361
1999-10-01	90.2842
1999-11-01	90.7631
1999-12-01	91.4926
2000-01-01	91.4251
2000-02-01	91.7357
2000-03-01	92.0933
2000-04-01	92.6838
2000-05-01	92.9376
2000-06-01	93.0076
2000-07-01	92.8458
2000-08-01	92.5972
2000-09-01	92.9653
2000-10-01	92.6418
2000-11-01	92.6618
2000-12-01	92.3459
2001-01-01	91.8903
2001-02-01	91.2915
2001-03-01	91.0526
2001-04-01	90.7293
2001-05-01	90.2577
2001-06-01	89.7677
2001-07-01	89.2260
2001-08-01	89.1326
2001-09-01	88.6679
2001-10-01	88.3926
2001-11-01	87.8774
2001-12-01	87.8344
2002-01-01	88.4665
2002-02-01	88.4661
2002-03-01	89.1228
2002-04-01	89.5532
2002-05-01	89.9340
2002-06-01	90.6769
2002-07-01	90.6455
2002-08-01	90.5475
2002-09-01	90.6381
2002-10-01	90.4041
2002-11-01	90.8985
2002-12-01	90.3890
2003-01-01	91.1355
2003-02-01	91.2502
2003-03-01	91.0059
2003-04-01	90.4281
2003-05-01	90.4073
2003-06-01	90.5218
2003-07-01	90.9896
2003-08-01	90.7858
2003-09-01	91.3829
2003-10-01	91.5005
2003-11-01	92.1265
2003-12-01	92.1722
2004-01-01	92.3270
2004-02-01	92.8873
2004-03-01	92.5325
2004-04-01	92.9096
2004-05-01	93.5838
2004-06-01	92.8621
2004-07-01	93.5511
2004-08-01	93.6328
2004-09-01	93.7418
2004-10-01	94.5671
2004-11-01	94.8000
2004-12-01	95.5426
2005-01-01	95.8831
2005-02-01	96.5616
2005-03-01	96.4371
2005-04-01	96.6280
2005-05-01	96.7306
2005-06-01	97.1488
2005-07-01	96.8383
2005-08-01	97.1603
2005-09-01	95.2729
2005-10-01	96.4383
2005-11-01	97.4951
2005-12-01	97.9788
2006-01-01	98.1305
2006-02-01	98.1779
2006-03-01	98.3898
2006-04-01	98.6769
2006-05-01	98.7052
2006-06-01	99.0427
2006-07-01	98.9804
2006-08-01	99.4106
2006-09-01	99.2207
2006-10-01	99.1253
2006-11-01	99.0969
2006-12-01	100.1122
2007-01-01	99.7571
2007-02-01	100.7275
2007-03-01	100.9023
2007-04-01	101.5874
2007-05-01	101.6299
2007-06-01	101.6482
2007-07-01	101.4925
2007-08-01	101.6874
2007-09-01	101.9398
2007-10-01	101.6345
2007-11-01	102.2068
2007-12-01	102.2604
2008-01-01	102.1400
2008-02-01	101.7671
2008-03-01	101.4355
2008-04-01	100.7424
2008-05-01	100.1320
2008-06-01	99.8651
2008-07-01	99.4214
2008-08-01	97.8448
2008-09-01	93.5590
2008-10-01	94.4956
2008-11-01	93.2689
2008-12-01	90.6280
2009-01-01	88.3811
2009-02-01	87.8412
2009-03-01	86.4794
2009-04-01	85.7883
2009-05-01	84.9516
2009-06-01	84.6928
2009-07-01	85.7044
2009-08-01	86.6617
2009-09-01	87.4033
2009-10-01	87.6035
2009-11-01	87.9559
2009-12-01	88.2468
2010-01-01	89.1911
2010-02-01	89.4972
2010-03-01	90.1419
2010-04-01	90.4591
2010-05-01	91.7020
2010-06-01	91.8997
2010-07-01	92.2522
2010-08-01	92.5899
2010-09-01	92.8564
2010-10-01	92.6037
2010-11-01	92.6773
2010-12-01	93.5851
2011-01-01	93.3944
2011-02-01	92.9930
2011-03-01	93.9820
2011-04-01	93.6525
2011-05-01	93.7775
2011-06-01	94.0467
2011-07-01	94.4931
2011-08-01	95.0969
2011-09-01	95.0281
2011-10-01	95.6924
2011-11-01	95.6913
2011-12-01	96.1938
2012-01-01	96.7790
2012-02-01	97.0959
2012-03-01	96.5919
2012-04-01	97.2942
2012-05-01	97.4853
2012-06-01	97.4959
2012-07-01	97.6922
2012-08-01	97.3061
2012-09-01	97.2383
2012-10-01	97.5425
2012-11-01	97.9340
2012-12-01	98.1984
2013-01-01	98.2029
2013-02-01	98.6733
2013-03-01	99.0788
2013-04-01	98.9658
2013-05-01	99.0567
2013-06-01	99.2424
2013-07-01	98.9258
2013-08-01	99.5059
2013-09-01	100.0391
2013-10-01	99.9203
2013-11-01	100.1661
2013-12-01	100.3777
2014-01-01	99.9990
2014-02-01	100.7583
2014-03-01	101.7767
2014-04-01	101.8425
2014-05-01	102.2594
2014-06-01	102.5986
2014-07-01	102.8163
2014-08-01	102.6562
2014-09-01	102.9776
2014-10-01	102.9892
2014-11-01	103.6402
2014-12-01	103.6345
2015-01-01	102.8239
2015-02-01	102.1513
2015-03-01	101.8240
2015-04-01	101.2440
2015-05-01	100.7830
2015-06-01	100.4781
2015-07-01	101.1052
2015-08-01	100.9442
2015-09-01	100.6507
2015-10-01	100.1871
2015-11-01	99.4382
2015-12-01	98.9390
2016-01-01	99.4558
2016-02-01	98.9136
2016-03-01	98.1907
2016-04-01	98.4669
2016-05-01	98.2518
2016-06-01	98.7275
2016-07-01	98.8360
2016-08-01	98.7554
2016-09-01	98.6596
2016-10-01	98.7322
2016-11-01	98.3452
2016-12-01	99.0314
2017-01-01	98.7987
2017-02-01	98.4322
2017-03-01	99.0663
2017-04-01	100.0082
2017-05-01	100.1286
2017-06-01	100.3233
2017-07-01	100.0947
2017-08-01	99.6642
2017-09-01	99.7686
2017-10-01	100.9981
2017-11-01	101.2597
2017-12-01	101.4573
2018-01-01	101.3939
2018-02-01	101.7656
2018-03-01	102.2441
2018-04-01	103.3468
2018-05-01	102.3911
2018-06-01	103.1924
2018-07-01	103.3334
2018-08-01	104.0807
2018-09-01	104.1181
2018-10-01	103.9397
2018-11-01	104.0007
2018-12-01	103.9946
2019-01-01	103.3730
2019-02-01	102.8292
2019-03-01	102.8286
2019-04-01	102.2481
2019-05-01	102.4192
2019-06-01	102.4893
2019-07-01	102.0236
2019-08-01	102.7754
2019-09-01	102.5315
2019-10-01	101.6022
2019-11-01	102.1480
2019-12-01	101.8840
2020-01-01	101.3768
2020-02-01	101.6330
2020-03-01	97.6672
2020-04-01	84.5979
2020-05-01	85.9732
2020-06-01	91.5625
2020-07-01	95.0144
2020-08-01	95.8881
2020-09-01	95.8444
2020-10-01	96.4292
2020-11-01	96.8564
2020-12-01	97.9754
2021-01-01	98.7836
2021-02-01	95.3744
2021-03-01	98.1351
2021-04-01	98.2886
2021-05-01	99.1508
2021-06-01	99.5096
2021-07-01	100.1231
2021-08-01	100.1255
2021-09-01	99.0614
2021-10-01	100.3045
2021-11-01	101.1971
2021-12-01	100.8860
2022-01-01	101.0227
2022-02-01	101.6766
2022-03-01	102.4780
2022-04-01	102.7953
2022-05-01	102.7769
2022-06-01	102.6863
2022-07-01	103.1328
2022-08-01	103.2344
2022-09-01	103.5283
2022-10-01	103.4114
2022-11-01	103.0707
2022-12-01	101.4848
2023-01-01	102.5478
2023-02-01	102.5671
2023-03-01	102.6592
2023-04-01	103.1512
2023-05-01	102.9240
2023-06-01	102.3002
2023-07-01	103.1900
2023-08-01	103.1141
2023-09-01	103.2974
2023-10-01	102.5683
2023-11-01	102.9049
2023-12-01	102.5743
2024-01-01	101.7987
2024-02-01	102.6317
2024-03-01	102.7562
2024-04-01	102.7623
