# Supplementary material for: A novel hybrid PSO-MIDAS model and its application to the U.S. GDP forecast
Source: PLoS One. 2024 Dec 11;19(12):e0315604. doi: 10.1371/journal.pone.0315604 (PMC11633959; doi:10.1371/journal.pone.0315604)
Supplement: S1 File — (ZIP) [file pone.0315604.s001.zip › File/raw_NFP.csv]

DATE	PAYEMS
1939-01-01	29923
1939-02-01	30100
1939-03-01	30280
1939-04-01	30094
1939-05-01	30299
1939-06-01	30502
1939-07-01	30419
1939-08-01	30663
1939-09-01	31031
1939-10-01	31411
1939-11-01	31470
1939-12-01	31542
1940-01-01	31603
1940-02-01	31715
1940-03-01	31825
1940-04-01	31701
1940-05-01	31879
1940-06-01	31977
1940-07-01	31942
1940-08-01	32352
1940-09-01	32810
1940-10-01	33267
1940-11-01	33669
1940-12-01	34174
1941-01-01	34481
1941-02-01	34843
1941-03-01	35092
1941-04-01	35468
1941-05-01	36182
1941-06-01	36650
1941-07-01	37137
1941-08-01	37544
1941-09-01	37835
1941-10-01	37949
1941-11-01	38024
1941-12-01	38104
1942-01-01	38347
1942-02-01	38512
1942-03-01	38935
1942-04-01	39352
1942-05-01	39771
1942-06-01	40029
1942-07-01	40472
1942-08-01	40988
1942-09-01	41259
1942-10-01	41515
1942-11-01	41674
1942-12-01	41915
1943-01-01	42172
1943-02-01	42393
1943-03-01	42552
1943-04-01	42647
1943-05-01	42596
1943-06-01	42781
1943-07-01	42700
1943-08-01	42546
1943-09-01	42492
1943-10-01	42675
1943-11-01	42821
1943-12-01	42746
1944-01-01	42654
1944-02-01	42538
1944-03-01	42294
1944-04-01	42063
1944-05-01	41985
1944-06-01	41947
1944-07-01	41904
1944-08-01	41850
1944-09-01	41679
1944-10-01	41708
1944-11-01	41711
1944-12-01	41860
1945-01-01	41895
1945-02-01	41897
1945-03-01	41798
1945-04-01	41446
1945-05-01	41304
1945-06-01	41149
1945-07-01	40874
1945-08-01	40466
1945-09-01	38507
1945-10-01	38600
1945-11-01	38996
1945-12-01	39110
1946-01-01	39829
1946-02-01	39244
1946-03-01	40195
1946-04-01	40913
1946-05-01	41349
1946-06-01	41735
1946-07-01	42153
1946-08-01	42642
1946-09-01	42915
1946-10-01	43093
1946-11-01	43395
1946-12-01	43379
1947-01-01	43535
1947-02-01	43557
1947-03-01	43607
1947-04-01	43499
1947-05-01	43638
1947-06-01	43810
1947-07-01	43743
1947-08-01	43960
1947-09-01	44203
1947-10-01	44411
1947-11-01	44484
1947-12-01	44581
1948-01-01	44679
1948-02-01	44533
1948-03-01	44683
1948-04-01	44379
1948-05-01	44796
1948-06-01	45034
1948-07-01	45160
1948-08-01	45178
1948-09-01	45294
1948-10-01	45245
1948-11-01	45192
1948-12-01	45032
1949-01-01	44668
1949-02-01	44497
1949-03-01	44240
1949-04-01	44236
1949-05-01	43984
1949-06-01	43739
1949-07-01	43531
1949-08-01	43624
1949-09-01	43780
1949-10-01	42942
1949-11-01	43242
1949-12-01	43522
1950-01-01	43526
1950-02-01	43297
1950-03-01	43954
1950-04-01	44382
1950-05-01	44718
1950-06-01	45083
1950-07-01	45454
1950-08-01	46192
1950-09-01	46438
1950-10-01	46706
1950-11-01	46776
1950-12-01	46861
1951-01-01	47288
1951-02-01	47577
1951-03-01	47873
1951-04-01	47861
1951-05-01	47952
1951-06-01	48064
1951-07-01	48061
1951-08-01	48012
1951-09-01	47954
1951-10-01	48006
1951-11-01	48147
1951-12-01	48314
1952-01-01	48296
1952-02-01	48522
1952-03-01	48504
1952-04-01	48620
1952-05-01	48642
1952-06-01	48282
1952-07-01	48143
1952-08-01	48924
1952-09-01	49320
1952-10-01	49597
1952-11-01	49816
1952-12-01	50166
1953-01-01	50144
1953-02-01	50339
1953-03-01	50473
1953-04-01	50435
1953-05-01	50490
1953-06-01	50519
1953-07-01	50536
1953-08-01	50489
1953-09-01	50368
1953-10-01	50240
1953-11-01	49908
1953-12-01	49703
1954-01-01	49469
1954-02-01	49382
1954-03-01	49157
1954-04-01	49179
1954-05-01	48965
1954-06-01	48895
1954-07-01	48835
1954-08-01	48826
1954-09-01	48886
1954-10-01	48942
1954-11-01	49180
1954-12-01	49331
1955-01-01	49496
1955-02-01	49644
1955-03-01	49962
1955-04-01	50248
1955-05-01	50512
1955-06-01	50790
1955-07-01	50987
1955-08-01	51111
1955-09-01	51266
1955-10-01	51429
1955-11-01	51592
1955-12-01	51805
1956-01-01	51975
1956-02-01	52167
1956-03-01	52294
1956-04-01	52375
1956-05-01	52506
1956-06-01	52586
1956-07-01	51955
1956-08-01	52631
1956-09-01	52604
1956-10-01	52777
1956-11-01	52821
1956-12-01	52929
1957-01-01	52887
1957-02-01	53097
1957-03-01	53156
1957-04-01	53238
1957-05-01	53150
1957-06-01	53067
1957-07-01	53123
1957-08-01	53128
1957-09-01	52934
1957-10-01	52763
1957-11-01	52558
1957-12-01	52384
1958-01-01	52076
1958-02-01	51576
1958-03-01	51299
1958-04-01	51027
1958-05-01	50914
1958-06-01	50914
1958-07-01	51039
1958-08-01	51233
1958-09-01	51506
1958-10-01	51485
1958-11-01	51944
1958-12-01	52085
1959-01-01	52478
1959-02-01	52688
1959-03-01	53014
1959-04-01	53321
1959-05-01	53550
1959-06-01	53681
1959-07-01	53804
1959-08-01	53336
1959-09-01	53428
1959-10-01	53358
1959-11-01	53634
1959-12-01	54174
1960-01-01	54274
1960-02-01	54513
1960-03-01	54454
1960-04-01	54813
1960-05-01	54475
1960-06-01	54348
1960-07-01	54306
1960-08-01	54272
1960-09-01	54227
1960-10-01	54142
1960-11-01	53961
1960-12-01	53742
1961-01-01	53683
1961-02-01	53557
1961-03-01	53659
1961-04-01	53627
1961-05-01	53786
1961-06-01	53977
1961-07-01	54123
1961-08-01	54298
1961-09-01	54388
1961-10-01	54522
1961-11-01	54742
1961-12-01	54872
1962-01-01	54891
1962-02-01	55188
1962-03-01	55275
1962-04-01	55602
1962-05-01	55628
1962-06-01	55644
1962-07-01	55746
1962-08-01	55838
1962-09-01	55978
1962-10-01	56041
1962-11-01	56056
1962-12-01	56028
1963-01-01	56115
1963-02-01	56230
1963-03-01	56320
1963-04-01	56580
1963-05-01	56616
1963-06-01	56659
1963-07-01	56794
1963-08-01	56910
1963-09-01	57078
1963-10-01	57283
1963-11-01	57255
1963-12-01	57361
1964-01-01	57487
1964-02-01	57753
1964-03-01	57897
1964-04-01	57922
1964-05-01	58089
1964-06-01	58219
1964-07-01	58412
1964-08-01	58619
1964-09-01	58903
1964-10-01	58793
1964-11-01	59218
1964-12-01	59421
1965-01-01	59582
1965-02-01	59800
1965-03-01	60003
1965-04-01	60259
1965-05-01	60491
1965-06-01	60690
1965-07-01	60965
1965-08-01	61228
1965-09-01	61490
1965-10-01	61719
1965-11-01	61996
1965-12-01	62322
1966-01-01	62529
1966-02-01	62796
1966-03-01	63192
1966-04-01	63437
1966-05-01	63712
1966-06-01	64111
1966-07-01	64301
1966-08-01	64507
1966-09-01	64643
1966-10-01	64854
1966-11-01	65019
1966-12-01	65199
1967-01-01	65407
1967-02-01	65429
1967-03-01	65530
1967-04-01	65466
1967-05-01	65620
1967-06-01	65750
1967-07-01	65888
1967-08-01	66143
1967-09-01	66164
1967-10-01	66225
1967-11-01	66703
1967-12-01	66900
1968-01-01	66804
1968-02-01	67215
1968-03-01	67295
1968-04-01	67556
1968-05-01	67652
1968-06-01	67905
1968-07-01	68126
1968-08-01	68330
1968-09-01	68484
1968-10-01	68721
1968-11-01	68984
1968-12-01	69248
1969-01-01	69439
1969-02-01	69699
1969-03-01	69905
1969-04-01	70072
1969-05-01	70328
1969-06-01	70636
1969-07-01	70729
1969-08-01	71008
1969-09-01	70914
1969-10-01	71121
1969-11-01	71086
1969-12-01	71241
1970-01-01	71176
1970-02-01	71305
1970-03-01	71451
1970-04-01	71348
1970-05-01	71124
1970-06-01	71029
1970-07-01	71053
1970-08-01	70937
1970-09-01	70944
1970-10-01	70521
1970-11-01	70409
1970-12-01	70792
1971-01-01	70865
1971-02-01	70807
1971-03-01	70860
1971-04-01	71036
1971-05-01	71247
1971-06-01	71254
1971-07-01	71315
1971-08-01	71373
1971-09-01	71614
1971-10-01	71642
1971-11-01	71847
1971-12-01	72109
1972-01-01	72441
1972-02-01	72648
1972-03-01	72944
1972-04-01	73162
1972-05-01	73469
1972-06-01	73758
1972-07-01	73709
1972-08-01	74141
1972-09-01	74264
1972-10-01	74674
1972-11-01	74973
1972-12-01	75268
1973-01-01	75617
1973-02-01	76014
1973-03-01	76284
1973-04-01	76455
1973-05-01	76648
1973-06-01	76887
1973-07-01	76913
1973-08-01	77168
1973-09-01	77276
1973-10-01	77607
1973-11-01	77920
1973-12-01	78031
1974-01-01	78100
1974-02-01	78254
1974-03-01	78296
1974-04-01	78382
1974-05-01	78549
1974-06-01	78604
1974-07-01	78636
1974-08-01	78619
1974-09-01	78610
1974-10-01	78630
1974-11-01	78265
1974-12-01	77652
1975-01-01	77293
1975-02-01	76918
1975-03-01	76648
1975-04-01	76460
1975-05-01	76624
1975-06-01	76521
1975-07-01	76770
1975-08-01	77153
1975-09-01	77228
1975-10-01	77540
1975-11-01	77685
1975-12-01	78017
1976-01-01	78503
1976-02-01	78816
1976-03-01	79048
1976-04-01	79292
1976-05-01	79312
1976-06-01	79376
1976-07-01	79547
1976-08-01	79704
1976-09-01	79892
1976-10-01	79911
1976-11-01	80240
1976-12-01	80448
1977-01-01	80690
1977-02-01	80988
1977-03-01	81391
1977-04-01	81728
1977-05-01	82088
1977-06-01	82488
1977-07-01	82834
1977-08-01	83075
1977-09-01	83532
1977-10-01	83800
1977-11-01	84173
1977-12-01	84410
1978-01-01	84594
1978-02-01	84948
1978-03-01	85460
1978-04-01	86162
1978-05-01	86509
1978-06-01	86950
1978-07-01	87204
1978-08-01	87483
1978-09-01	87621
1978-10-01	87956
1978-11-01	88391
1978-12-01	88671
1979-01-01	88808
1979-02-01	89055
1979-03-01	89479
1979-04-01	89417
1979-05-01	89789
1979-06-01	90108
1979-07-01	90217
1979-08-01	90300
1979-09-01	90327
1979-10-01	90481
1979-11-01	90573
1979-12-01	90672
1980-01-01	90800
1980-02-01	90883
1980-03-01	90994
1980-04-01	90849
1980-05-01	90420
1980-06-01	90101
1980-07-01	89840
1980-08-01	90099
1980-09-01	90213
1980-10-01	90490
1980-11-01	90747
1980-12-01	90943
1981-01-01	91033
1981-02-01	91105
1981-03-01	91210
1981-04-01	91283
1981-05-01	91296
1981-06-01	91490
1981-07-01	91601
1981-08-01	91565
1981-09-01	91477
1981-10-01	91380
1981-11-01	91171
1981-12-01	90895
1982-01-01	90565
1982-02-01	90563
1982-03-01	90434
1982-04-01	90150
1982-05-01	90107
1982-06-01	89865
1982-07-01	89521
1982-08-01	89363
1982-09-01	89183
1982-10-01	88907
1982-11-01	88786
1982-12-01	88771
1983-01-01	88990
1983-02-01	88917
1983-03-01	89090
1983-04-01	89364
1983-05-01	89644
1983-06-01	90021
1983-07-01	90437
1983-08-01	90129
1983-09-01	91247
1983-10-01	91520
1983-11-01	91875
1983-12-01	92230
1984-01-01	92673
1984-02-01	93157
1984-03-01	93429
1984-04-01	93792
1984-05-01	94098
1984-06-01	94479
1984-07-01	94789
1984-08-01	95032
1984-09-01	95344
1984-10-01	95629
1984-11-01	95982
1984-12-01	96107
1985-01-01	96372
1985-02-01	96503
1985-03-01	96842
1985-04-01	97038
1985-05-01	97312
1985-06-01	97459
1985-07-01	97648
1985-08-01	97840
1985-09-01	98045
1985-10-01	98233
1985-11-01	98443
1985-12-01	98609
1986-01-01	98732
1986-02-01	98847
1986-03-01	98934
1986-04-01	99121
1986-05-01	99248
1986-06-01	99155
1986-07-01	99473
1986-08-01	99588
1986-09-01	99934
1986-10-01	100121
1986-11-01	100308
1986-12-01	100509
1987-01-01	100678
1987-02-01	100919
1987-03-01	101164
1987-04-01	101499
1987-05-01	101728
1987-06-01	101900
1987-07-01	102247
1987-08-01	102420
1987-09-01	102647
1987-10-01	103138
1987-11-01	103372
1987-12-01	103661
1988-01-01	103753
1988-02-01	104214
1988-03-01	104489
1988-04-01	104732
1988-05-01	104962
1988-06-01	105326
1988-07-01	105550
1988-08-01	105674
1988-09-01	106013
1988-10-01	106276
1988-11-01	106617
1988-12-01	106898
1989-01-01	107161
1989-02-01	107427
1989-03-01	107621
1989-04-01	107791
1989-05-01	107913
1989-06-01	108027
1989-07-01	108069
1989-08-01	108120
1989-09-01	108369
1989-10-01	108476
1989-11-01	108752
1989-12-01	108836
1990-01-01	109189
1990-02-01	109432
1990-03-01	109637
1990-04-01	109671
1990-05-01	109834
1990-06-01	109857
1990-07-01	109822
1990-08-01	109610
1990-09-01	109520
1990-10-01	109374
1990-11-01	109220
1990-12-01	109168
1991-01-01	109051
1991-02-01	108731
1991-03-01	108569
1991-04-01	108352
1991-05-01	108250
1991-06-01	108338
1991-07-01	108290
1991-08-01	108302
1991-09-01	108333
1991-10-01	108362
1991-11-01	108300
1991-12-01	108330
1992-01-01	108367
1992-02-01	108312
1992-03-01	108361
1992-04-01	108515
1992-05-01	108648
1992-06-01	108717
1992-07-01	108799
1992-08-01	108923
1992-09-01	108954
1992-10-01	109135
1992-11-01	109280
1992-12-01	109500
1993-01-01	109795
1993-02-01	110044
1993-03-01	109992
1993-04-01	110295
1993-05-01	110570
1993-06-01	110751
1993-07-01	111060
1993-08-01	111209
1993-09-01	111454
1993-10-01	111734
1993-11-01	111990
1993-12-01	112324
1994-01-01	112598
1994-02-01	112779
1994-03-01	113240
1994-04-01	113587
1994-05-01	113923
1994-06-01	114237
1994-07-01	114607
1994-08-01	114899
1994-09-01	115253
1994-10-01	115458
1994-11-01	115873
1994-12-01	116176
1995-01-01	116504
1995-02-01	116693
1995-03-01	116907
1995-04-01	117065
1995-05-01	117050
1995-06-01	117286
1995-07-01	117377
1995-08-01	117639
1995-09-01	117880
1995-10-01	118029
1995-11-01	118168
1995-12-01	118325
1996-01-01	118318
1996-02-01	118734
1996-03-01	118990
1996-04-01	119156
1996-05-01	119489
1996-06-01	119770
1996-07-01	120016
1996-08-01	120201
1996-09-01	120402
1996-10-01	120663
1996-11-01	120949
1996-12-01	121145
1997-01-01	121363
1997-02-01	121675
1997-03-01	121989
1997-04-01	122284
1997-05-01	122551
1997-06-01	122816
1997-07-01	123112
1997-08-01	123092
1997-09-01	123577
1997-10-01	123923
1997-11-01	124230
1997-12-01	124551
1998-01-01	124813
1998-02-01	125018
1998-03-01	125164
1998-04-01	125445
1998-05-01	125846
1998-06-01	126077
1998-07-01	126209
1998-08-01	126547
1998-09-01	126745
1998-10-01	126950
1998-11-01	127225
1998-12-01	127598
1999-01-01	127704
1999-02-01	128118
1999-03-01	128233
1999-04-01	128595
1999-05-01	128810
1999-06-01	129088
1999-07-01	129423
1999-08-01	129569
1999-09-01	129781
1999-10-01	130179
1999-11-01	130467
1999-12-01	130781
2000-01-01	131009
2000-02-01	131120
2000-03-01	131604
2000-04-01	131883
2000-05-01	132106
2000-06-01	132060
2000-07-01	132228
2000-08-01	132231
2000-09-01	132357
2000-10-01	132352
2000-11-01	132553
2000-12-01	132718
2001-01-01	132699
2001-02-01	132786
2001-03-01	132751
2001-04-01	132455
2001-05-01	132411
2001-06-01	132296
2001-07-01	132173
2001-08-01	132024
2001-09-01	131765
2001-10-01	131452
2001-11-01	131141
2001-12-01	130984
2002-01-01	130853
2002-02-01	130732
2002-03-01	130720
2002-04-01	130616
2002-05-01	130632
2002-06-01	130682
2002-07-01	130585
2002-08-01	130587
2002-09-01	130498
2002-10-01	130621
2002-11-01	130617
2002-12-01	130469
2003-01-01	130580
2003-02-01	130443
2003-03-01	130232
2003-04-01	130176
2003-05-01	130196
2003-06-01	130192
2003-07-01	130184
2003-08-01	130153
2003-09-01	130252
2003-10-01	130439
2003-11-01	130482
2003-12-01	130594
2004-01-01	130766
2004-02-01	130822
2004-03-01	131139
2004-04-01	131409
2004-05-01	131693
2004-06-01	131789
2004-07-01	131850
2004-08-01	131936
2004-09-01	132083
2004-10-01	132435
2004-11-01	132509
2004-12-01	132633
2005-01-01	132779
2005-02-01	133033
2005-03-01	133154
2005-04-01	133515
2005-05-01	133687
2005-06-01	133939
2005-07-01	134297
2005-08-01	134495
2005-09-01	134552
2005-10-01	134646
2005-11-01	135001
2005-12-01	135160
2006-01-01	135425
2006-02-01	135732
2006-03-01	136041
2006-04-01	136210
2006-05-01	136247
2006-06-01	136328
2006-07-01	136522
2006-08-01	136688
2006-09-01	136825
2006-10-01	136849
2006-11-01	137068
2006-12-01	137251
2007-01-01	137475
2007-02-01	137556
2007-03-01	137782
2007-04-01	137842
2007-05-01	137993
2007-06-01	138072
2007-07-01	138042
2007-08-01	138017
2007-09-01	138103
2007-10-01	138175
2007-11-01	138291
2007-12-01	138396
2008-01-01	138397
2008-02-01	138326
2008-03-01	138256
2008-04-01	138037
2008-05-01	137847
2008-06-01	137689
2008-07-01	137492
2008-08-01	137209
2008-09-01	136759
2008-10-01	136294
2008-11-01	135546
2008-12-01	134848
2009-01-01	134066
2009-02-01	133314
2009-03-01	132494
2009-04-01	131825
2009-05-01	131470
2009-06-01	131003
2009-07-01	130661
2009-08-01	130480
2009-09-01	130241
2009-10-01	130061
2009-11-01	130059
2009-12-01	129807
2010-01-01	129795
2010-02-01	129702
2010-03-01	129865
2010-04-01	130115
2010-05-01	130645
2010-06-01	130501
2010-07-01	130420
2010-08-01	130423
2010-09-01	130340
2010-10-01	130620
2010-11-01	130754
2010-12-01	130836
2011-01-01	130839
2011-02-01	131054
2011-03-01	131278
2011-04-01	131604
2011-05-01	131704
2011-06-01	131936
2011-07-01	131992
2011-08-01	132123
2011-09-01	132346
2011-10-01	132557
2011-11-01	132701
2011-12-01	132902
2012-01-01	133243
2012-02-01	133521
2012-03-01	133745
2012-04-01	133828
2012-05-01	133935
2012-06-01	134008
2012-07-01	134153
2012-08-01	134329
2012-09-01	134512
2012-10-01	134672
2012-11-01	134831
2012-12-01	135074
2013-01-01	135263
2013-02-01	135548
2013-03-01	135690
2013-04-01	135876
2013-05-01	136090
2013-06-01	136269
2013-07-01	136391
2013-08-01	136634
2013-09-01	136819
2013-10-01	137039
2013-11-01	137312
2013-12-01	137367
2014-01-01	137551
2014-02-01	137710
2014-03-01	137987
2014-04-01	138298
2014-05-01	138500
2014-06-01	138833
2014-07-01	139076
2014-08-01	139257
2014-09-01	139564
2014-10-01	139804
2014-11-01	140088
2014-12-01	140366
2015-01-01	140562
2015-02-01	140831
2015-03-01	140925
2015-04-01	141202
2015-05-01	141539
2015-06-01	141695
2015-07-01	141989
2015-08-01	142130
2015-09-01	142265
2015-10-01	142584
2015-11-01	142810
2015-12-01	143083
2016-01-01	143196
2016-02-01	143411
2016-03-01	143666
2016-04-01	143856
2016-05-01	143901
2016-06-01	144152
2016-07-01	144515
2016-08-01	144664
2016-09-01	144961
2016-10-01	145069
2016-11-01	145188
2016-12-01	145410
2017-01-01	145636
2017-02-01	145848
2017-03-01	145976
2017-04-01	146173
2017-05-01	146389
2017-06-01	146588
2017-07-01	146772
2017-08-01	146907
2017-09-01	146999
2017-10-01	147146
2017-11-01	147375
2017-12-01	147521
2018-01-01	147667
2018-02-01	148054
2018-03-01	148280
2018-04-01	148426
2018-05-01	148755
2018-06-01	148968
2018-07-01	149023
2018-08-01	149274
2018-09-01	149361
2018-10-01	149525
2018-11-01	149622
2018-12-01	149804
2019-01-01	150062
2019-02-01	150067
2019-03-01	150294
2019-04-01	150602
2019-05-01	150640
2019-06-01	150844
2019-07-01	150934
2019-08-01	151155
2019-09-01	151358
2019-10-01	151458
2019-11-01	151666
2019-12-01	151792
2020-01-01	152045
2020-02-01	152309
2020-03-01	150898
2020-04-01	130421
2020-05-01	133040
2020-06-01	137655
2020-07-01	139240
2020-08-01	140774
2020-09-01	141820
2020-10-01	142493
2020-11-01	142761
2020-12-01	142518
2021-01-01	142916
2021-02-01	143443
2021-03-01	144274
2021-04-01	144593
2021-05-01	145044
2021-06-01	145822
2021-07-01	146761
2021-08-01	147226
2021-09-01	147706
2021-10-01	148566
2021-11-01	149197
2021-12-01	149763
2022-01-01	150014
2022-02-01	150876
2022-03-01	151370
2022-04-01	151642
2022-05-01	151928
2022-06-01	152348
2022-07-01	153038
2022-08-01	153281
2022-09-01	153536
2022-10-01	153897
2022-11-01	154155
2022-12-01	154291
2023-01-01	154773
2023-02-01	155060
2023-03-01	155206
2023-04-01	155484
2023-05-01	155787
2023-06-01	156027
2023-07-01	156211
2023-08-01	156421
2023-09-01	156667
2023-10-01	156832
2023-11-01	157014
2023-12-01	157304
2024-01-01	157560
2024-02-01	157796
2024-03-01	158111
2024-04-01	158286
