# Supplementary material for: A novel hybrid PSO-MIDAS model and its application to the U.S. GDP forecast
Source: PLoS One. 2024 Dec 11;19(12):e0315604. doi: 10.1371/journal.pone.0315604 (PMC11633959; doi:10.1371/journal.pone.0315604)
Supplement: S1 File — (ZIP) [file pone.0315604.s001.zip › File/Tables.xlsx]

## Sheet: Sheet1
			Horizon	h	Lead	PSO-MIDAS (RMSFE)	Ratio to				PSO-MIDAS(RMSFE)	RMSFE				PSO-MIDAS(RMSFE)	RMSFE
							MIDAS	U-MIDAS	ADL			MIDAS	U-MIDAS	ADL			MIDAS	U-MIDAS	ADL
			Nowcast	1	2	0.68324	0.988774	0.828542	0.948771		0.68324	0.690996	0.824629	0.720131		0.68324	0.988774	0.828542	0.948771
					1	0.655083	0.963271	0.788735	0.909672		0.655083	0.680061	0.830548	0.720131		0.655083	0.963271	0.788735	0.909672
					0	0.643117	0.964481	0.77038	0.575894		0.643117	0.666801	0.834805	1.11673		0.643117	0.964481	0.77038	0.575894
			Forecast	2	2	1.09556	0.958942	0.878072	0.981039		1.09556	1.14246	1.24768	1.11673		1.09556	0.958942	0.878072	0.981039
Setting of parameters for PSO					1	1.02683	0.930642	0.742177	0.919499		1.02683	1.10336	1.38354	1.11673		1.02683	0.930642	0.742177	0.919499
Swarm size	40				0	0.898246	0.863623	0.574207	0.631807		0.898246	1.04009	1.56432	1.42171		0.898246	0.863623	0.574207	0.631807
Max iterations	50			3	2	1.19875	0.802766	0.619842	0.843172		1.19875	1.49327	1.93395	1.42171		1.19875	0.802766	0.619842	0.843172
Inertia weight					1	1.11856	0.775804	0.541164	0.786769		1.11856	1.4418	2.06695	1.42171		1.11856	0.775804	0.541164	0.786769
Acceleration coefficient					0	1.02337	0.779513	0.446165	0.520107		1.02337	1.31283	2.29371	1.96761		1.02337	0.779513	0.446165	0.520107
Acceleration coefficient				4	2	1.29822	0.714156	0.494342	0.659793		1.29822	1.81783	2.62615	1.96761		1.29822	0.714156	0.494342	0.659793
Particles' position bound					1	1.31392	0.736281	0.486407	0.667772		1.31392	1.78453	2.70127	1.96761		1.31392	0.736281	0.486407	0.667772
Particles' position bound					0	1.29591	0.728345	0.442069	0.595319		1.29591	1.77925	2.93145	2.17683		1.29591	0.728345	0.442069	0.595319
			Horizon	h	Lead	PSO-MIDAS (RMSFE)	Ratio to
							MIDAS	U-MIDAS	ADL
			Nowcast	1	2	0.614871	0.940196	0.936739	0.842569		0.614871	0.653981	0.656395	0.729757		0.614871	0.940196	0.936739	0.842569
					1	0.634745	0.978609	0.986933	0.869802		0.634745	0.64862	0.643149	0.729757		0.634745	0.978609	0.986933	0.869802
					0	0.628072	0.976369	0.974648	0.642204		0.628072	0.643273	0.644409	0.977994		0.628072	0.976369	0.974648	0.642204
			Forecast	2	2	0.889053	0.852816	1.04369	0.909057		0.889053	1.04249	0.851839	0.977994		0.889053	0.852816	1.04369	0.909057
					1	0.868876	0.846124	0.993397	0.888426		0.868876	1.02689	0.874651	0.977994		0.868876	0.846124	0.993397	0.888426
					0	0.858495	0.863987	0.980674	0.661948		0.858495	0.993643	0.875413	1.29692		0.858495	0.863987	0.980674	0.661948
				3	2	1.04116	0.778879	0.809951	0.802797		1.04116	1.33675	1.28547	1.29692		1.04116	0.778879	0.809951	0.802797
					1	1.02282	0.771667	0.768044	0.788656		1.02282	1.32547	1.33173	1.29692		1.02282	0.771667	0.768044	0.788656
					0	1.09242	0.844829	0.90127	0.609076		1.09242	1.29306	1.21209	1.79357		1.09242	0.844829	0.90127	0.609076
				4	2	1.22764	0.710017	0.766149	0.684469		1.22764	1.72903	1.60235	1.79357		1.22764	0.710017	0.766149	0.684469
					1	1.3779	0.782399	0.820286	0.768247		1.3779	1.76112	1.67978	1.79357		1.3779	0.782399	0.820286	0.768247
					0	1.42413	0.805439	0.89317	0.733594		1.42413	1.76815	1.59447	1.94131		1.42413	0.805439	0.89317	0.733594
			Horizon	h	Lead	PSO-MIDAS (RMSFE)	Ratio to
							MIDAS	U-MIDAS	ADL
			Nowcast	1	2	0.652257	0.899212	0.792551	0.911639		0.652257	0.725365	0.822985	0.715478		0.652257	0.899212	0.792551	0.911639
					1	0.623007	0.886552	0.766245	0.870756		0.623007	0.702731	0.813065	0.715478		0.623007	0.886552	0.766245	0.870756
					0	0.649055	0.957289	0.798316	0.629952		0.649055	0.678014	0.81303	1.03032		0.649055	0.957289	0.798316	0.629952
			Forecast	2	2	0.946325	1.03302	0.776813	0.918474		0.946325	0.91608	1.21822	1.03032		0.946325	1.03302	0.776813	0.918474
					1	1.00603	0.936693	0.856601	0.976422		1.00603	1.07402	1.17445	1.03032		1.00603	0.936693	0.856601	0.976422
					0	0.932328	0.94793	0.73879	0.736145		0.932328	0.983541	1.26197	1.2665		0.932328	0.94793	0.73879	0.736145
				3	2	1.09708	0.923411	0.746793	0.866228		1.09708	1.18807	1.46905	1.2665		1.09708	0.923411	0.746793	0.866228
					1	1.10276	0.836383	0.740944	0.870716		1.10276	1.31849	1.48832	1.2665		1.10276	0.836383	0.740944	0.870716
					0	0.976428	0.800226	0.616778	0.573466		0.976428	1.22019	1.58311	1.70268		0.976428	0.800226	0.616778	0.573466
				4	2	1.41425	0.776544	0.769124	0.830603		1.41425	1.82121	1.83878	1.70268		1.41425	0.776544	0.769124	0.830603
					1	1.41481	0.762742	0.712459	0.830932		1.41481	1.8549	1.98581	1.70268		1.41481	0.762742	0.712459	0.830932
					0	1.40364	0.822088	0.667934	0.762535		1.40364	1.70741	2.10146	1.84075		1.40364	0.822088	0.667934	0.762535
			Horizon	h	Lead	PSO-MV-MIDAS (RMSFE)	Ratio to
							MV-MIDAS	U-MV-MIDAS	ADL
			Nowcast	1	2	0.679374	0.991905	0.350361	0.780298		0.679374	0.684918	1.93907	0.87066		0.679374	0.991905	0.350361	0.780298
					1	0.721738	1.05618	0.354929	0.828956		0.721738	0.683349	2.03347	0.87066		0.721738	1.05618	0.354929	0.828956
					0	0.626583	0.94742	0.365592	0.513556		0.626583	0.661357	1.71388	1.22009		0.626583	0.94742	0.365592	0.513556
			Forecast	2	2	0.959344	0.873604	0.332649	0.786292		0.959344	1.09815	2.88395	1.22009		0.959344	0.873604	0.332649	0.786292
					1	0.984235	0.900473	0.263303	0.806694		0.984235	1.09302	3.73803	1.22009		0.984235	0.900473	0.263303	0.806694
					0	0.93534	0.889431	0.305745	0.562964		0.93534	1.05162	3.05922	1.66146		0.93534	0.889431	0.305745	0.562964
				3	2	1.18531	0.810129	0.238312	0.713414		1.18531	1.46311	4.97375	1.66146		1.18531	0.810129	0.238312	0.713414
					1	1.11242	0.779232	0.231444	0.669545		1.11242	1.42759	4.80643	1.66146		1.11242	0.779232	0.231444	0.669545
					0	1.25495	0.928311	0.283126	0.511806		1.25495	1.35186	4.43247	2.452		1.25495	0.928311	0.283126	0.511806
				4	2	1.32718	0.744687	0.235173	0.541264		1.32718	1.7822	5.64342	2.452		1.32718	0.744687	0.235173	0.541264
					1	1.53823	0.835043	0.260436	0.627338		1.53823	1.8421	5.90637	2.452		1.53823	0.835043	0.260436	0.627338
					0	1.52606	0.820221	0.303217	0.533712		1.52606	1.86054	5.03289	2.85932		1.52606	0.820221	0.303217	0.533712
