# Supplementary material for: A novel hybrid PSO-MIDAS model and its application to the U.S. GDP forecast
Source: PLoS One. 2024 Dec 11;19(12):e0315604. doi: 10.1371/journal.pone.0315604 (PMC11633959; doi:10.1371/journal.pone.0315604)
Supplement: S1 File — (ZIP) [file pone.0315604.s001.zip › File/Variables.csv]

TIME	IP	EMP	CU
1968/1/1	3.093120586	2.135857018	-2.243422657
1968/2/1	4.64933698	2.729676443	-0.709860756
1968/3/1	5.571092672	2.69342286	0.222315364
1968/4/1	4.736009718	3.192496869	-0.513319217
1968/5/1	6.843110789	3.096616885	1.545568028
1968/6/1	7.248944904	3.27756654	1.988825074
1968/7/1	7.328944929	3.396673142	2.121843499
1968/8/1	5.605162537	3.30647234	0.537549389
1968/9/1	6.177497338	3.506438547	1.137933998
1968/10/1	5.528817638	3.768969422	0.574899488
1968/11/1	5.386530333	3.419636298	0.493781334
1968/12/1	4.59302726	3.509715994	-0.209353872
1969/1/1	5.339014603	3.944374588	0.545289341
1969/2/1	5.63460788	3.69560366	0.865020807
1969/3/1	6.131550831	3.87844565	1.376993507
1969/4/1	5.588442874	3.724317603	0.894788289
1969/5/1	4.022355739	3.955537161	-0.565506498
1969/6/1	4.654234173	4.021795155	0.074483945
1969/7/1	5.368094847	3.820861345	0.793394117
1969/8/1	5.316273736	3.919215571	0.7795673
1969/9/1	4.895290556	3.548274049	0.412092486
1969/10/1	4.718316833	3.492382241	0.277581578
1969/11/1	2.406582431	3.047083382	-1.902034507
1969/12/1	1.810318261	2.87806146	-2.439714435
1970/1/1	-0.675997633	2.501476116	-4.783334642
1970/2/1	-1.372535757	2.304193747	-5.407003601
1970/3/1	-2.266837372	2.211572849	-6.221370293
1970/4/1	-2.158362846	1.820984131	-6.073632693
1970/5/1	-1.901552033	1.131839381	-5.784020717
1970/6/1	-3.164943276	0.556373521	-6.954905215
1970/7/1	-3.436800279	0.458086499	-7.17434245
1970/8/1	-3.82996235	-0.099988734	-7.510714457
1970/9/1	-4.471254758	0.042304764	-8.086585631
1970/10/1	-6.409836987	-0.843632682	-9.911587265
1970/11/1	-6.091544753	-0.952367555	-9.565336637
1970/12/1	-3.676299382	-0.63025505	-7.198851252
1971/1/1	-1.103929652	-0.436945038	-4.671964389
1971/2/1	-1.227309415	-0.698408246	-4.735176177
1971/3/1	-1.20619074	-0.827140278	-4.659153497
1971/4/1	-0.395068528	-0.437293267	-3.821040753
1971/5/1	0.227190787	0.172937405	-3.164499951
1971/6/1	0.973946531	0.316772023	-2.387138582
1971/7/1	0.43431082	0.368738829	-2.85358813
1971/8/1	0.029767679	0.614629883	-3.190213067
1971/9/1	2.361007777	0.944406856	-0.878087864
1971/10/1	5.232413656	1.589597425	1.959361116
1971/11/1	6.322930204	2.04235254	3.073348634
1971/12/1	5.135636012	1.860379704	1.978886834
1972/1/1	6.833713591	2.223946941	3.65366313
1972/2/1	8.113088133	2.600025421	4.916506919
1972/3/1	8.997147539	2.941010443	5.790914745
1972/4/1	9.462628003	2.992848696	6.25308754
1972/5/1	8.918647986	3.118727806	5.731575328
1972/6/1	8.746292716	3.514188677	5.563810322
1972/7/1	8.960101015	3.356937531	5.76441419
1972/8/1	11.11013686	3.878217253	7.833879164
1972/9/1	10.17031134	3.700393778	6.8926392
1972/10/1	10.76117393	4.232154323	7.423684953
1972/11/1	11.59354375	4.350912355	8.174768418
1972/12/1	11.55959647	4.380867853	8.074920953
1973/1/1	9.742704386	4.384257534	6.24722521
1973/2/1	10.23218476	4.633300297	6.623224925
1973/3/1	9.497005283	4.578855012	5.811601216
1973/4/1	8.262114489	4.500970449	4.520293999
1973/5/1	8.969091192	4.326995059	5.101656246
1973/6/1	8.817673616	4.242251688	4.856029796
1973/7/1	9.320807322	4.346823319	5.249337883
1973/8/1	7.683901161	4.082761225	3.596691087
1973/9/1	7.72162563	4.055800926	3.572124699
1973/10/1	7.201398293	3.92773924	3.029756957
1973/11/1	6.430189099	3.930748403	2.266673889
1973/12/1	4.953399437	3.670882712	0.846703846
1974/1/1	3.50623133	3.283653147	-0.532631356
1974/2/1	1.726962075	2.946825585	-2.210402583
1974/3/1	1.672792924	2.637512453	-2.211777779
1974/4/1	1.514427553	2.520436858	-2.294826739
1974/5/1	1.662261603	2.480169085	-2.066219472
1974/6/1	1.354422406	2.233147346	-2.260923394
1974/7/1	1.169827974	2.240193465	-2.325834456
1974/8/1	0.245611308	1.880313083	-3.097793652
1974/9/1	-0.536888207	1.726279828	-3.729967622
1974/10/1	-1.634604036	1.318180061	-4.66691868
1974/11/1	-5.305413767	0.442761807	-8.09781298
1974/12/1	-8.454554777	-0.4857044	-11.03354299
1975/1/1	-9.121738118	-1.033290653	-11.5609722
1975/2/1	-10.93986105	-1.707260971	-13.21874151
1975/3/1	-11.89406641	-2.104832942	-14.04371635
1975/4/1	-11.4622235	-2.452093593	-13.52570207
1975/5/1	-12.42127646	-2.450699563	-14.37655065
1975/6/1	-11.70627687	-2.649992367	-13.60233944
1975/7/1	-10.96217415	-2.37295895	-12.81208585
1975/8/1	-9.128488229	-1.864689197	-10.96833264
1975/9/1	-7.962567141	-1.75804605	-9.791667403
1975/10/1	-7.278980943	-1.386239349	-9.100927161
1975/11/1	-3.984173594	-0.741071999	-5.868871034
1975/12/1	0.942627249	0.470045846	-1.051396212
1976/1/1	3.725052324	1.565471647	1.649741265
1976/2/1	7.210184088	2.467562859	5.023065503
1976/3/1	8.620995752	3.131197161	6.351172523
1976/4/1	8.960714821	3.703897463	6.619471071
1976/5/1	9.73640935	3.508039257	7.308136955
1976/6/1	9.163808392	3.731001947	6.674605913
1976/7/1	8.651433945	3.617298424	6.099960069
1976/8/1	8.329757877	3.306417119	5.715564368
1976/9/1	7.297256971	3.449526079	4.642549897
1976/10/1	6.806565014	3.057776631	4.102876623
1976/11/1	8.294446758	3.288923216	5.494695895
1976/12/1	8.003031684	3.115987541	5.15688686
1977/1/1	5.851637662	2.785880794	3.015972456
1977/2/1	6.457209166	2.755785627	3.557933912
1977/3/1	7.577878249	2.96402186	4.602398406
1977/4/1	8.09003074	3.072188872	5.05739771
1977/5/1	8.462205191	3.500100867	5.375927751
1977/6/1	9.173783072	3.920580528	6.022752874
1977/7/1	8.71120799	4.13214829	5.52871618
1977/8/1	8.077223414	4.229398775	4.867330679
1977/9/1	8.148741275	4.556150804	4.889306949
1977/10/1	8.355937869	4.866664164	5.042172374
1977/11/1	6.912050347	4.901545364	3.595989582
1977/12/1	5.958830139	4.924920446	2.628591443
1978/1/1	5.131269907	4.838269922	1.784217799
1978/2/1	4.076635194	4.889613276	0.730713257
1978/3/1	4.738783773	4.99932425	1.343651651
1978/4/1	5.789183691	5.425313234	2.336584752
1978/5/1	5.484942799	5.385683657	2.02472812
1978/6/1	5.357556532	5.409271652	1.889623571
1978/7/1	5.146392148	5.275611464	1.678911079
1978/8/1	5.468844349	5.306048751	1.988651587
1978/9/1	5.297825082	4.89513001	1.825333203
1978/10/1	5.942437105	4.959427208	2.453537707
1978/11/1	6.564177395	5.011108075	3.063853019
1978/12/1	6.906426728	5.047980097	3.405515123
1979/1/1	7.905084547	4.981440764	4.383021666
1979/2/1	7.8545238	4.834722418	4.349326723
1979/3/1	6.146582247	4.702784929	2.713044349
1979/4/1	2.832944042	3.777767461	-0.475815542
1979/5/1	3.253575544	3.791513022	-0.047590762
1979/6/1	2.601886591	3.631972398	-0.652679458
1979/7/1	2.509594342	3.455116738	-0.710257996
1979/8/1	1.428342984	3.220054182	-1.717758461
1979/9/1	1.185092688	3.08830075	-1.906146883
1979/10/1	1.098213815	2.870753559	-1.934398068
1979/11/1	0.162922678	2.468577118	-2.779853206
1979/12/1	-0.268260533	2.25665663	-3.130301121
1980/1/1	0.812249325	2.243041167	-2.00740839
1980/2/1	0.344598586	2.052664084	-2.387045335
1980/3/1	-0.380910953	1.693134702	-3.016468759
1980/4/1	-1.163166712	1.601485176	-3.704052525
1980/5/1	-4.445070879	0.70275869	-6.834456207
1980/6/1	-5.686914652	-0.007768456	-7.98610541
1980/7/1	-6.212629853	-0.417881331	-8.450535062
1980/8/1	-5.296574705	-0.222591362	-7.520733517
1980/9/1	-3.710819265	-0.126208111	-5.950421883
1980/10/1	-3.155230944	0.00994684	-5.400911194
1980/11/1	-1.376974645	0.192110232	-3.673063448
1980/12/1	-0.79707719	0.298879478	-3.129839559
1981/1/1	-1.942468891	0.25660793	-4.283690941
1981/2/1	-2.394671582	0.244270106	-4.772299523
1981/3/1	-1.47672273	0.237378289	-3.933080921
1981/4/1	0.081006132	0.47771577	-2.476166258
1981/5/1	3.185896141	0.96881221	0.482935282
1981/6/1	5.086948957	1.541603312	2.267501733
1981/7/1	6.525607375	1.96015138	3.604456438
1981/8/1	6.062019837	1.62709908	3.098990683
1981/9/1	3.810567299	1.40112844	0.867650671
1981/10/1	1.723535624	0.983534092	-1.190113749
1981/11/1	-1.114643116	0.467233077	-3.961571142
1981/12/1	-2.821256076	-0.052780313	-5.619660511
1982/1/1	-4.215109146	-0.514099283	-6.959189015
1982/2/1	-1.850859004	-0.594917952	-4.633407579
1982/3/1	-3.006734363	-0.850783905	-5.712047837
1982/4/1	-3.487337036	-1.241194965	-6.119563146
1982/5/1	-4.676824623	-1.302357168	-7.202840198
1982/6/1	-5.420420567	-1.776150399	-7.838743568
1982/7/1	-6.346124813	-2.270717569	-8.640283251
1982/8/1	-7.083435875	-2.404849014	-9.247530748
1982/9/1	-6.867993309	-2.507734185	-8.912534032
1982/10/1	-7.049909632	-2.706281462	-8.956077397
1982/11/1	-6.251762192	-2.615963409	-8.029942376
1982/12/1	-5.898257862	-2.336762198	-7.532450949
1983/1/1	-2.149272817	-1.739082427	-3.689266546
1983/2/1	-4.698137534	-1.817519296	-6.039670975
1983/3/1	-3.249964617	-1.486166707	-4.453727354
1983/4/1	-1.134731223	-0.8718802	-2.211278589
1983/5/1	0.155715882	-0.513833553	-0.789671783
1983/6/1	1.023007894	0.173593724	0.201487219
1983/7/1	2.875631124	1.023223601	2.152850628
1983/8/1	5.053650194	0.857178027	4.405418801
1983/9/1	6.841913779	2.31434242	6.243919513
1983/10/1	8.727219754	2.939026173	8.149554265
1983/11/1	9.556749155	3.479152119	8.971817043
1983/12/1	10.89789397	3.89654279	10.26975003
1984/1/1	11.03350639	4.138667266	10.33679933
1984/2/1	12.24386153	4.768491964	11.44127073
1984/3/1	11.83429603	4.87035582	10.90878179
1984/4/1	11.10563021	4.955015442	10.03785189
1984/5/1	11.00664148	4.968542234	9.772329627
1984/6/1	10.73138211	4.952177825	9.31765703
1984/7/1	9.416139485	4.812189701	7.831316486
1984/8/1	8.25308153	5.439980472	6.49768555
1984/9/1	6.418059415	4.49001063	4.5110656
1984/10/1	5.540852012	4.489729021	3.475016837
1984/11/1	5.427339687	4.470204082	3.197797136
1984/12/1	4.947623133	4.203621381	2.574446959
1985/1/1	2.860753525	3.991453822	0.396047802
1985/2/1	2.697451051	3.59178591	0.111400901
1985/3/1	2.353380859	3.653041347	-0.332010608
1985/4/1	1.549824546	3.460849539	-1.203591789
1985/5/1	1.158158476	3.415588004	-1.654346756
1985/6/1	0.750828987	3.154140073	-2.099294598
1985/7/1	-0.048288423	3.016172763	-2.903445868
1985/8/1	0.16321291	2.954794175	-2.705312459
1985/9/1	0.813755689	2.832899815	-2.05926483
1985/10/1	0.510737257	2.723023351	-2.316782987
1985/11/1	0.519305246	2.564022421	-2.249117524
1985/12/1	1.464054779	2.603348351	-1.249808455
1986/1/1	2.048072586	2.448844063	-0.580669588
1986/2/1	1.038537967	2.428940033	-1.445101504
1986/3/1	0.19881732	2.160219739	-2.132746461
1986/4/1	0.511101924	2.146581751	-1.68852424
1986/5/1	0.559480668	1.989477146	-1.498480522
1986/6/1	0.211801298	1.740218964	-1.698676845
1986/7/1	1.347401912	1.86895789	-0.451284293
1986/8/1	0.842563943	1.786590352	-0.827852812
1986/9/1	0.751003283	1.926666327	-0.817810892
1986/10/1	1.526805588	1.921961052	0.02216809
1986/11/1	1.583068212	1.894497323	0.126179434
1986/12/1	1.53975101	1.926801813	0.104081115
1987/1/1	0.629098077	1.970992181	-0.799234826
1987/2/1	2.666546047	2.096168827	1.172297734
1987/3/1	3.536080521	2.254027938	1.966488813
1987/4/1	4.094595382	2.399087983	2.435428314
1987/5/1	4.534316619	2.498790908	2.774242712
1987/6/1	5.513248354	2.76839292	3.635906501
1987/7/1	5.579863553	2.78869643	3.603795619
1987/8/1	6.553653648	2.84371611	4.473784231
1987/9/1	6.66646147	2.714791763	4.51869492
1987/10/1	7.651380613	3.013353842	5.444371699
1987/11/1	7.752121741	3.054591857	5.535624906
1987/12/1	7.332242226	3.136037569	5.149368097
1988/1/1	7.709477654	3.054291901	5.575482372
1988/2/1	6.832640747	3.264994699	4.80833182
1988/3/1	6.926007726	3.286742319	5.021959639
1988/4/1	6.851949632	3.185253057	5.093931086
1988/5/1	5.986814898	3.179065744	4.401140153
1988/6/1	5.719638509	3.362119725	4.302378259
1988/7/1	5.02110726	3.230412628	3.772364654
1988/8/1	4.764444384	3.177113845	3.662274094
1988/9/1	4.024021577	3.279199587	3.049156883
1988/10/1	3.100406476	3.042525548	2.222802052
1988/11/1	2.850895467	3.139147932	2.028771627
1988/12/1	2.759159076	3.122678732	1.954490702
1989/1/1	3.084123305	3.284724297	2.255776249
1989/2/1	2.122205378	3.083079049	1.242151405
1989/3/1	2.139761781	2.997444707	1.164015735
1989/4/1	1.518463734	2.920788298	0.422383601
1989/5/1	1.1469755	2.811493683	-0.095765955
1989/6/1	0.853036716	2.564419042	-0.555146138
1989/7/1	-0.126032082	2.38654666	-1.698371904
1989/8/1	0.341220881	2.314665859	-1.419276926
1989/9/1	0.325531457	2.222368955	-1.611074208
1989/10/1	-0.242042252	2.070081674	-2.332817319
1989/11/1	-0.154911137	2.002494912	-2.397938658
1989/12/1	-0.056130571	1.812943179	-2.432985909
1990/1/1	-0.86025967	1.89247954	-3.3268003
1990/2/1	0.490086807	1.866383684	-2.096868626
1990/3/1	0.721246809	1.873240353	-1.932328406
1990/4/1	0.511424445	1.744115928	-2.170043893
1990/5/1	1.38196412	1.780137704	-1.329981686
1990/6/1	1.722441503	1.694020939	-0.979256142
1990/7/1	2.540025991	1.622111799	-0.13911565
1990/8/1	1.914582891	1.378098409	-0.682756678
1990/9/1	2.296698811	1.062111859	-0.226051229
1990/10/1	1.783896891	0.827832885	-0.626384622
1990/11/1	0.178359289	0.430336913	-2.082854857
1990/12/1	-1.080636181	0.305046124	-3.195268126
1991/1/1	-0.893679839	-0.126386358	-2.888921532
1991/2/1	-2.505352768	-0.640580452	-4.343962653
1991/3/1	-3.519457083	-0.974123699	-5.218128574
1991/4/1	-3.037057587	-1.20268804	-4.629159841
1991/5/1	-2.366685106	-1.442176375	-3.863666809
1991/6/1	-1.901071006	-1.38270661	-3.312576753
1991/7/1	-1.479177075	-1.394984611	-2.821379164
1991/8/1	-1.813248595	-1.193321777	-3.095698729
1991/9/1	-1.032816077	-1.083820307	-2.29173388
1991/10/1	-0.517550315	-0.925265602	-1.771921024
1991/11/1	0.601356616	-0.842336568	-0.678849499
1991/12/1	0.843313935	-0.767624212	-0.473845166
1992/1/1	0.649336832	-0.627229461	-0.743184455
1992/2/1	2.106601244	-0.385354683	0.601733102
1992/3/1	3.551998196	-0.191583233	1.91570784
1992/4/1	4.077346202	0.150435617	2.310013224
1992/5/1	3.387748886	0.367667436	1.503887763
1992/6/1	2.619348907	0.349831084	0.621471039
1992/7/1	3.269121721	0.470034168	1.135259238
1992/8/1	2.681903589	0.573396613	0.449983124
1992/9/1	2.162856005	0.573232533	-0.150256549
1992/10/1	2.968198448	0.713349698	0.563737126
1992/11/1	3.502350306	0.904893813	1.033623848
1992/12/1	4.135199674	1.080033232	1.623771291
1993/1/1	5.099707594	1.317744332	2.579248379
1993/2/1	4.842733478	1.599084127	2.359333909
1993/3/1	3.879966052	1.505154068	1.469844898
1993/4/1	3.384489728	1.640326222	1.052849217
1993/5/1	2.652215301	1.769015536	0.412326765
1993/6/1	2.82032368	1.870912553	0.655290136
1993/7/1	2.16344947	2.078144101	0.086129677
1993/8/1	2.615011113	2.098730296	0.590057183
1993/9/1	2.823437281	2.294546322	0.837501022
1993/10/1	2.876857385	2.381454162	0.910259618
1993/11/1	2.96344355	2.479868228	0.99069463
1993/12/1	3.407657364	2.578995434	1.393913887
1994/1/1	3.321593919	2.552939569	1.256890984
1994/2/1	2.89208212	2.485369489	0.75668927
1994/3/1	4.025157233	2.952942032	1.759711418
1994/4/1	4.328239148	2.984722789	1.926325965
1994/5/1	5.224007258	3.03246812	2.652491144
1994/6/1	5.692068238	3.147601376	2.946222215
1994/7/1	5.552074791	3.193769134	2.641536805
1994/8/1	6.373617589	3.318076774	3.272192099
1994/9/1	6.137957613	3.408581119	2.881360512
1994/10/1	6.222540694	3.332915675	2.809603612
1994/11/1	6.435380996	3.467273864	2.871423055
1994/12/1	6.882641579	3.429365051	3.170896592
1995/1/1	6.745322155	3.468978135	2.92030988
1995/2/1	6.561607501	3.470504261	2.63787687
1995/3/1	5.639774047	3.238255034	1.658986064
1995/4/1	4.839923921	3.06197012	0.811356588
1995/5/1	4.851157178	2.744836425	0.752412856
1995/6/1	4.501504677	2.669012667	0.35110328
1995/7/1	3.943534108	2.416955334	-0.249127157
1995/8/1	4.602329057	2.384703087	0.313425746
1995/9/1	4.694985858	2.279333293	0.326280439
1995/10/1	3.678486187	2.226783766	-0.730788149
1995/11/1	3.238510606	1.98061671	-1.241579227
1995/12/1	2.566582281	1.849779645	-1.980573067
1996/1/1	1.838481849	1.557028085	-2.781603481
1996/2/1	3.439368229	1.74903379	-1.358542555
1996/3/1	3.129650956	1.78175815	-1.762736309
1996/4/1	4.362000666	1.786187161	-0.701451073
1996/5/1	4.629225614	2.083724904	-0.555540339
1996/6/1	5.066557016	2.117899835	-0.238848856
1996/7/1	5.499965708	2.248310998	0.086451698
1996/8/1	4.665377176	2.177849183	-0.778736507
1996/9/1	4.913700917	2.139463862	-0.607123648
1996/10/1	5.06804259	2.231654932	-0.515473171
1996/11/1	5.743160547	2.353429016	0.073980461
1996/12/1	6.038192503	2.383266427	0.30868161
1997/1/1	6.788029747	2.573572914	0.987662101
1997/2/1	6.498874915	2.476965317	0.672187838
1997/3/1	7.353625262	2.520379864	1.437956002
1997/4/1	6.363577607	2.625130082	0.457609026
1997/5/1	6.184095329	2.562578982	0.230642662
1997/6/1	5.872941539	2.543207815	-0.140189483
1997/7/1	6.772236035	2.579656046	0.608238209
1997/8/1	7.298882741	2.40513806	0.981270363
1997/9/1	7.618482915	2.636999385	1.140611119
1997/10/1	8.588900711	2.701739556	1.89500936
1997/11/1	8.502602931	2.712713623	1.648532687
1997/12/1	8.283886777	2.811506872	1.2763926
1998/1/1	8.581439692	2.842711535	1.377843858
1998/2/1	7.497902444	2.747483049	0.206078665
1998/3/1	6.860804849	2.602693685	-0.535130432
1998/4/1	7.132205124	2.584966144	-0.411179296
1998/5/1	7.229003627	2.688676551	-0.417570706
1998/6/1	6.110033482	2.655191506	-1.508255766
1998/7/1	4.802186879	2.515595555	-2.717305113
1998/8/1	5.903093022	2.806843662	-1.641606361
1998/9/1	4.82276506	2.563583838	-2.549654881
1998/10/1	4.628729051	2.442645837	-2.596494874
1998/11/1	3.690785681	2.410850841	-3.307951625
1998/12/1	3.674032556	2.446387424	-3.137415664
1999/1/1	3.638184722	2.316265133	-2.963851172
1999/2/1	4.058843625	2.479642931	-2.349865414
1999/3/1	4.243101862	2.451982998	-1.944061852
1999/4/1	4.122831791	2.511060624	-1.81941914
1999/5/1	4.075300614	2.355259603	-1.630975334
1999/6/1	4.623120444	2.38822307	-0.893582355
1999/7/1	5.665672335	2.546569579	0.286822
1999/8/1	3.98096756	2.388045548	-1.148648159
1999/9/1	3.653256894	2.395360764	-1.315409078
1999/10/1	4.258245407	2.543521071	-0.610548415
1999/11/1	4.914612409	2.548241305	0.13421657
1999/12/1	5.33243995	2.494553206	0.640074936
2000/1/1	4.812003526	2.588016037	0.236650589
2000/2/1	4.569993594	2.343152406	0.08782262
2000/3/1	4.746344132	2.628808497	0.325593372
2000/4/1	5.184684158	2.556864575	0.801448377
2000/5/1	4.83016263	2.558807546	0.50750401
2000/6/1	4.979694297	2.302305404	0.689582514
2000/7/1	4.176563981	2.167311838	-0.048766954
2000/8/1	3.447150984	2.054503778	-0.716445765
2000/9/1	4.295902558	1.984882225	0.125798085
2000/10/1	2.61130962	1.669240046	-1.468000229
2000/11/1	2.091929429	1.598871745	-1.948705712
2000/12/1	0.932643733	1.481101995	-3.047438533
2001/1/1	0.50883182	1.289987711	-3.441221642
2001/2/1	-0.484217159	1.270591824	-4.379245802
2001/3/1	-1.130049634	0.871554056	-4.979594816
2001/4/1	-2.108782765	0.433717765	-5.89430919
2001/5/1	-2.883547671	0.230875206	-6.604041473
2001/6/1	-3.483478769	0.178706648	-7.133905976
2001/7/1	-3.898722398	-0.041594821	-7.473666447
2001/8/1	-3.741581819	-0.156544229	-7.250602167
2001/9/1	-4.622584986	-0.447275172	-8.015268583
2001/10/1	-4.586698445	-0.680004836	-7.881453903
2001/11/1	-5.163292748	-1.065234284	-8.322841782
2001/12/1	-4.88543617	-1.306529634	-7.922315583
2002/1/1	-3.725964547	-1.391118245	-6.64967729
2002/2/1	-3.094921214	-1.546849819	-5.869977473
2002/3/1	-2.119434261	-1.529931978	-4.736045717
2002/4/1	-1.29627364	-1.388396059	-3.732222297
2002/5/1	-0.358639761	-1.343543965	-2.601752779
2002/6/1	1.012836466	-1.219991534	-1.035000033
2002/7/1	1.590903997	-1.201455668	-0.236698121
2002/8/1	1.587410218	-1.088438466	-0.002652668
2002/9/1	2.221999168	-0.961560354	0.862161136
2002/10/1	2.275642984	-0.632169918	1.152575896
2002/11/1	3.437857743	-0.399569929	2.539082339
2002/12/1	2.908427678	-0.393177793	2.240618386
2003/1/1	3.016961223	-0.208631059	2.561578882
2003/2/1	3.147081198	-0.221062938	2.875110365
2003/3/1	2.112927332	-0.373317013	2.002386577
2003/4/1	0.976961181	-0.336865315	1.004938348
2003/5/1	0.526274824	-0.333762018	0.667946442
2003/6/1	-0.171046871	-0.374956	0.057056997
2003/7/1	0.379610681	-0.30707968	0.664883576
2003/8/1	0.263176786	-0.332345486	0.579357984
2003/9/1	0.821729493	-0.188508636	1.152265774
2003/10/1	1.212776854	-0.13933441	1.545248292
2003/11/1	1.350957387	-0.103355612	1.670265808
2003/12/1	1.972806426	0.0958082	2.270783873
2004/1/1	1.307393935	0.142441415	1.574806259
2004/2/1	1.79407826	0.290548362	2.042838761
2004/3/1	1.677473658	0.696449413	1.907746788
2004/4/1	2.744169124	0.947179204	2.95592683
2004/5/1	3.513543707	1.14980491	3.704125796
2004/6/1	2.585344083	1.226649871	2.752521778
2004/7/1	2.815156897	1.279727155	2.9663582
2004/8/1	3.135952979	1.369926164	3.27044755
2004/9/1	2.581336333	1.405736572	2.691178609
2004/10/1	3.351457096	1.53021719	3.424783866
2004/11/1	2.901988027	1.553470977	2.924765937
2004/12/1	3.656633996	1.561327473	3.615524633
2005/1/1	3.851636033	1.539390973	3.732575439
2005/2/1	3.955653787	1.690082708	3.737396895
2005/3/1	4.21970659	1.536537567	3.885622537
2005/4/1	4.002169851	1.602629957	3.542386213
2005/5/1	3.362547791	1.514127554	2.770359201
2005/6/1	4.61619972	1.63139564	3.873451624
2005/7/1	3.513801548	1.855896852	2.635510698
2005/8/1	3.767376389	1.939576764	2.746882287
2005/9/1	1.633316194	1.869279165	0.504638825
2005/10/1	1.978700838	1.669498244	0.72827261
2005/11/1	2.842932489	1.880626976	1.476110238
2005/12/1	2.549857341	1.905257364	1.094749662
2006/1/1	2.343895848	1.992785004	0.811456086
2006/2/1	1.673853789	2.028819917	0.088401851
2006/3/1	2.024843136	2.168166184	0.381034867
2006/4/1	2.120399884	2.018499794	0.426437112
2006/5/1	2.041339555	1.914920673	0.301398819
2006/6/1	1.949483679	1.78364778	0.161149966
2006/7/1	2.212038006	1.656775654	0.362617521
2006/8/1	2.316069423	1.630543886	0.396834767
2006/9/1	4.143675694	1.689309709	2.111988709
2006/10/1	2.786237418	1.63614218	0.694754871
2006/11/1	1.642954364	1.53109977	-0.516057613
2006/12/1	2.177409807	1.547055342	-0.086016814
2007/1/1	1.657588619	1.513753	-0.684464648
2007/2/1	2.596918451	1.343824596	0.148984339
2007/3/1	2.553618363	1.279761248	0.033719162
2007/4/1	2.949525167	1.198149916	0.366565194
2007/5/1	2.963065776	1.281496106	0.356525684
2007/6/1	2.630683533	1.279267649	0.048390969
2007/7/1	2.537977216	1.113373669	0.022333559
2007/8/1	2.290299022	0.972287253	-0.100394895
2007/9/1	2.740456377	0.934039832	0.505019745
2007/10/1	2.531341645	0.96895118	0.509272018
2007/11/1	3.138241459	0.892257857	1.350535301
2007/12/1	2.145792421	0.834238002	0.646177702
2008/1/1	2.388702158	0.670667394	1.176712816
2008/2/1	1.032091534	0.55977202	0.127705537
2008/3/1	0.528431958	0.344021715	-0.084145563
2008/4/1	-0.831796069	0.141466317	-1.170796689
2008/5/1	-1.473877274	-0.105802468	-1.58507813
2008/6/1	-1.754187482	-0.277391506	-1.694720266
2008/7/1	-2.040643397	-0.398429463	-1.884531509
2008/8/1	-3.778835923	-0.585435128	-3.609298153
2008/9/1	-8.221322781	-0.97318668	-8.103528876
2008/10/1	-7.024091229	-1.36131717	-7.002616583
2008/11/1	-8.744917168	-1.98494479	-8.860483104
2008/12/1	-11.37527332	-2.563657909	-11.64884006
2009/1/1	-13.47062855	-3.129403094	-13.9159981
2009/2/1	-13.68408847	-3.62332461	-14.29801437
2009/3/1	-14.74444351	-4.167631061	-15.51070628
2009/4/1	-14.84389889	-4.500242689	-15.75449492
2009/5/1	-15.16038829	-4.626143478	-16.17197051
2009/6/1	-15.19279508	-4.855870839	-16.25294296
2009/7/1	-13.79682845	-4.968289064	-14.8549213
2009/8/1	-11.42942701	-4.904197247	-12.4231236
2009/9/1	-6.579484603	-4.766048304	-7.464518439
2009/10/1	-7.293567108	-4.573202049	-7.95548387
2009/11/1	-5.696432573	-4.048072241	-6.106872295
2009/12/1	-2.627444057	-3.738283104	-2.746424152
2010/1/1	0.916485538	-3.185744335	1.136992071
2010/2/1	1.885220147	-2.709392862	2.450424234
2010/3/1	4.23511264	-1.984240796	5.163388139
2010/4/1	5.444565285	-1.297174284	6.735633853
2010/5/1	7.946171702	-0.627519586	9.596584979
2010/6/1	8.509460072	-0.383197331	10.45028639
2010/7/1	7.639981144	-0.184446774	9.780757437
2010/8/1	6.84062279	-0.043684856	9.111967072
2010/9/1	6.239009282	0.07601293	8.573493738
2010/10/1	5.707762818	0.429798325	8.04274001
2010/11/1	5.367917331	0.534372862	7.648528375
2010/12/1	6.049284507	0.792715339	8.242437631
2011/1/1	4.712689943	0.804345314	6.72627699
2011/2/1	3.906043988	1.042389477	5.710992823
2011/3/1	4.260061081	1.088052978	5.837322177
2011/4/1	3.530214207	1.144372286	4.827661828
2011/5/1	2.263309415	0.810593593	3.253976278
2011/6/1	2.336242665	1.099608432	3.019254995
2011/7/1	2.429101962	1.205336605	2.797826122
2011/8/1	2.707638738	1.303451078	2.762239173
2011/9/1	2.338772556	1.539051711	2.089620613
2011/10/1	3.335395886	1.482927576	2.789668768
2011/11/1	3.252144808	1.489055784	2.429072268
2011/12/1	2.787516389	1.579076095	1.711509587
2012/1/1	3.623986021	1.837372649	2.301964428
2012/2/1	4.41205252	1.882430143	2.870231165
2012/3/1	2.777021132	1.879218148	1.080467957
2012/4/1	3.888524065	1.68991824	2.021568874
2012/5/1	3.953826877	1.69395007	1.964582473
2012/6/1	3.667539637	1.570458404	1.594530924
2012/7/1	3.385538203	1.637220438	1.259853502
2012/8/1	2.323104118	1.669656305	0.18681874
2012/9/1	2.325838357	1.636619165	0.177787225
2012/10/1	1.933382379	1.595540032	-0.200463572
2012/11/1	2.343682237	1.605112245	0.222778588
2012/12/1	2.08391809	1.634286918	0.00351786
2013/1/1	1.471290259	1.516027108	-0.549080563
2013/2/1	1.624579411	1.518113256	-0.343213405
2013/3/1	2.574646528	1.454259972	0.653329541
2013/4/1	1.718088026	1.530322504	-0.114208142
2013/5/1	1.611935338	1.608989435	-0.140014949
2013/6/1	1.79135738	1.687212704	0.118801431
2013/7/1	1.262741549	1.668244467	-0.316014886
2013/8/1	2.260701025	1.715936246	0.755159297
2013/9/1	2.88034653	1.715088617	1.454875036
2013/10/1	2.437706641	1.757603659	1.106333563
2013/11/1	2.279188025	1.840081287	1.035104861
2013/12/1	2.219282595	1.697587989	1.055451254
2014/1/1	1.828968391	1.691519484	0.740889563
2014/2/1	2.113033617	1.595006935	1.085320097
2014/3/1	2.72298413	1.692829243	1.741793051
2014/4/1	2.90676173	1.78250758	1.96129894
2014/5/1	3.233198764	1.770886913	2.307443412
2014/6/1	3.381820673	1.881572478	2.462009828
2014/7/1	3.932745553	1.968604967	2.999535946
2014/8/1	3.165942924	1.919727154	2.219706166
2014/9/1	2.937351496	2.006300295	1.973251055
2014/10/1	3.071347864	2.017673801	2.088086628
2014/11/1	3.468339089	2.02167327	2.469000315
2014/12/1	3.244545352	2.183202661	2.243308751
2015/1/1	2.824928249	2.189006259	1.832191559
2015/2/1	1.382516378	2.266356837	0.428540929
2015/3/1	0.046474291	2.129186083	-0.856369254
2015/4/1	-0.587672141	2.099813446	-1.43551096
2015/5/1	-1.443779252	2.194223827	-2.218440005
2015/6/1	-2.066792334	2.061469535	-2.75370013
2015/7/1	-1.664230283	2.094538238	-2.255357439
2015/8/1	-1.667702487	2.063091981	-2.150570377
2015/9/1	-2.259617626	1.935312831	-2.632375189
2015/10/1	-2.720770722	1.988498183	-2.990148133
2015/11/1	-4.054411319	1.94306436	-4.229840219
2015/12/1	-4.530827089	1.935653933	-4.628013719
2016/1/1	-3.275600322	1.873906177	-3.308373753
2016/2/1	-3.16951424	1.831983015	-3.16256304
2016/3/1	-3.568215745	1.945006209	-3.540015216
2016/4/1	-2.742977362	1.879576777	-2.705976808
2016/5/1	-2.511534683	1.668797999	-2.483230369
2016/6/1	-1.742270206	1.73400614	-1.738771277
2016/7/1	-2.244394947	1.77901105	-2.279689568
2016/8/1	-2.16832666	1.782874833	-2.249832407
2016/9/1	-1.978227673	1.895055003	-2.107002712
2016/10/1	-1.452182966	1.742832295	-1.622064253
2016/11/1	-1.099175166	1.665149499	-1.296973859
2016/12/1	0.093390877	1.626328774	-0.117011178
2017/1/1	-0.660695505	1.703958211	-0.860029224
2017/2/1	-0.486687372	1.699311768	-0.652508269
2017/3/1	0.891734146	1.607896092	0.782083754
2017/4/1	1.565297577	1.610638416	1.536523494
2017/5/1	1.910194012	1.728966442	1.985009198
2017/6/1	1.616368286	1.689882901	1.814092934
2017/7/1	1.273523817	1.561775594	1.610631546
2017/8/1	0.920253475	1.55048941	1.407419395
2017/9/1	1.124066994	1.405895379	1.76438477
2017/10/1	2.294995959	1.431732486	3.089060909
2017/11/1	2.963540671	1.506322837	3.8948627
2017/12/1	2.449627088	1.451757101	3.48638499
2018/1/1	2.62675521	1.39457277	3.751207242
2018/2/1	3.386493444	1.512533597	4.57000233
2018/3/1	3.207750769	1.578341645	4.406361998
2018/4/1	3.338326257	1.541324321	4.524372273
2018/5/1	2.259594162	1.616241658	3.384668031
2018/6/1	2.859854092	1.623598112	3.907755863
2018/7/1	3.235635853	1.533671272	4.170475335
2018/8/1	4.431380576	1.611223427	5.232369531
2018/9/1	4.359588087	1.606813652	4.997513642
2018/10/1	2.912530038	1.616761584	3.370463852
2018/11/1	2.706901166	1.524681934	2.987918233
2018/12/1	2.50085504	1.547576277	2.605555705
2019/1/1	1.951892569	1.621892501	1.883742935
2019/2/1	1.045146887	1.359639051	0.821710992
2019/3/1	0.571671128	1.358241165	0.206011953
2019/4/1	-1.063119516	1.466050422	-1.554696079
2019/5/1	0.027443792	1.267184296	-0.587965531
2019/6/1	-0.681348626	1.259330863	-1.393768401
2019/7/1	-1.267547569	1.282352389	-2.060274837
2019/8/1	-1.254123003	1.260098879	-2.118905319
2019/9/1	-1.523846478	1.337029077	-2.439615598
2019/10/1	-2.248900083	1.292760408	-3.193918623
2019/11/1	-1.781430317	1.366109262	-2.748502606
2019/12/1	-2.029528456	1.327067368	-2.991668755
2020/1/1	-1.931065172	1.321453799	-2.871389271
2020/2/1	-1.163288249	1.493999347	-2.064112746
2020/3/1	-5.019420667	0.401878984	-5.817002301
2020/4/1	-17.26213005	-13.40022045	-17.87525755
2020/5/1	-16.05753609	-11.6834838	-16.57184177
2020/6/1	-10.66140563	-8.743470075	-11.06535133
2020/7/1	-6.870175136	-7.747757298	-7.110165321
2020/8/1	-6.701311793	-6.867784724	-6.727489313
2020/9/1	-6.521995679	-6.301616036	-6.312966254
2020/10/1	-5.091425186	-5.919132697	-4.624135379
2020/11/1	-5.180326585	-5.87145438	-4.449796007
2020/12/1	-3.836323662	-6.109676399	-2.826400124
2021/1/1	-2.557981708	-6.00414351	-1.263320296
2021/2/1	-6.15803922	-5.821061132	-4.674065928
2021/3/1	0.479075882	-4.389720208	2.300389615
2021/4/1	16.18326223	10.86634821	18.531579
2021/5/1	15.3275672	9.022850271	17.85412354
2021/6/1	8.679426621	5.932948313	11.19222941
2021/7/1	5.376763943	5.401465096	7.881296231
2021/8/1	4.419109358	4.583232699	6.906373732
2021/9/1	3.356481965	4.150331406	5.76324157
2021/10/1	4.018803433	4.261963746	6.331040475
2021/11/1	4.481583045	4.508234042	6.644349916
2021/12/1	2.970745718	5.083568391	4.902872242
2022/1/1	2.266671796	4.96655378	3.950343918
2022/2/1	6.607852841	5.181849236	8.093637072
2022/3/1	4.425429841	4.918419119	5.595293365
2022/4/1	4.58517061	4.875063108	5.453143884
2022/5/1	3.657156574	4.746145997	4.210692299
2022/6/1	3.19235531	4.475319225	3.440997877
2022/7/1	3.005999614	4.277021825	2.96582932
2022/8/1	3.105003221	4.112724655	2.794532691
2022/9/1	4.509223572	3.947029911	3.946892982
2022/10/1	3.097468209	3.588304188	2.323796037
2022/11/1	1.851436454	3.323123119	0.897183996
2022/12/1	0.593541225	3.023443708	-0.510310208
2023/1/1	1.5096607	3.172370579	0.258333522
2023/2/1	0.875816068	2.773138206	-0.475318829
2023/3/1	0.176818439	2.534187752	-1.247450824
2023/4/1	0.346222055	2.533598871	-1.141353369
2023/5/1	0.143125547	2.540018956	-1.38054634
2023/6/1	-0.375999525	2.414865965	-1.911295794
2023/7/1	0.055462472	2.073341262	-1.488756599
2023/8/1	-0.116530924	2.048525258	-1.64721887
2023/9/1	-0.223030804	2.03926115	-1.731634934
2023/10/1	-0.815287289	1.907119697	-2.287763664
2023/11/1	-0.160860458	1.854626837	-1.610962017
2023/12/1	1.073559784	1.952803469	-0.35948023
2024/1/1	-0.730488611	1.800701673	-2.138191352
2024/2/1	0.062983159	1.764478266	-1.334080915
2024/3/1	0.094487391	1.871705991	-1.287733393
